# Supplementary material for: Prevalence of dengue and chikungunya virus infections in north-eastern Tanzania: a cross sectional study among participants presenting with malaria-like symptoms
Source: BMC Infect Dis. 2016 Apr 26;16:183. doi: 10.1186/s12879-016-1511-5 (PMC4845349; doi:10.1186/s12879-016-1511-5)
Supplement: Additional file 1: Table S6. — Labororatory results among probable and non-probable dengue and chikungunya. (XLSX 112 kb) [file 12879_2016_1511_MOESM1_ESM.xlsx]

## Sheet: Sheet1
				Supplementary Table 6: Labororatory results among probable and non-probable dengue and chikungunya
ID	age	sex	RDT	Probable dengue	Probable chikungunya	CHIK-IgM	CHIK-IgG	Dengue IgM/G	CHIK-PCR	nause	joint pain	rashes	headache	fever	Site
1	2-14 yrs	Female	Negative	No	Yes	Negative	Negative	Negative	Negative	No	Yes	No	Yes	Yes	Bondo
2	2-14 yrs	Male	Negative	No	No	Positive	Negative	Negative	Negative	Yes	Yes	No	Yes	No	Bondo
3	2-14 yrs	Female	Negative	No	No	Negative	Negative	Negative	Negative	No	No	No	Yes	No	Bondo
4	2-14 yrs	Female	Negative	No	No	Positive	Negative	Negative	Negative	No	No	No	Yes	No	Bondo
5	2-14 yrs	Male	Negative	No	No	Negative	Negative	Negative	Negative	No	No	No	No	No	Bondo
6	2-14 yrs	Male	Negative	No	Yes	Negative	Negative	Negative	Negative	Yes	No	No	Yes	Yes	Bondo
7	2-14 yrs	Male	Negative	No	No	Positive	Negative	Negative	Negative	No	Yes	No	Yes	No	Bondo
8	2-14 yrs	Female	Negative	No	No	Negative	Negative	Negative	Negative	No	No	No	No	No	Bondo
9	2-14 yrs	Male	Negative	No	No	Negative	Negative	Negative	Negative	No	No	No	No	No	Bondo
10	2-14 yrs	Female	Negative	No	No	Negative	Negative	Negative	Negative	No	No	No	No	Yes	Bondo
11	2-14 yrs	Female	Negative	No	No	Negative	Negative	Negative	Negative	No	No	No	No	No	Bondo
12	2-14 yrs	Female	Negative	No	No	Negative	Negative	Negative	Negative	No	No	No	No	No	Bondo
13	2-14 yrs	Female	Negative	No	No	Negative	Negative	Negative	Negative	No	No	No	No	Yes	Bondo
14	2-14 yrs	Male	Negative	No	No	Negative	Negative	Negative	Negative	No	No	No	No	No	Bondo
15	2-14 yrs	Male	Negative	No	No	Negative	Positive	Negative	Negative	No	No	No	No	No	Bondo
16	2-14 yrs	Female	Negative	No	No	Negative	Negative	Negative	Negative	No	No	No	No	No	Bondo
17	2-14 yrs	Female	Negative	No	No	Negative	Negative	Negative	Negative	No	No	No	No	Yes	Bondo
18	2-14 yrs	Female	Negative	No	No	Negative	Negative	Negative	Negative	No	No	No	Yes	No	Bondo
19	2-14 yrs	Male	Negative	No	No	Negative	Negative	Negative	Negative	No	No	No	No	Yes	Bondo
20	2-14 yrs	Male	Negative	No	No	Negative	Negative	Negative	Negative	No	No	No	No	No	Bondo
21	2-14 yrs	Female	Negative	No	No	Negative	Negative	Negative	Negative	No	No	No	No	No	Bondo
22	2-14 yrs	Female	Negative	No	No	Negative	Negative	Negative	Negative	No	No	No	Yes	Yes	Bondo
23	2-14 yrs	Female	Negative	No	No	Negative	Negative	Negative	Negative	No	No	No	No	No	Bondo
24	2-14 yrs	Female	Negative	No	No	Negative	Negative	Negative	Negative	No	No	No	No	No	Bondo
25	2-14 yrs	Female	Negative	No	No	Negative	Negative	Negative	Negative	No	No	No	No	No	Bondo
26	2-14 yrs	Male	Negative	No	No	Negative	Negative	Negative	Negative	No	No	No	No	No	Bondo
27	2-14 yrs	Male	Negative	No	No	Negative	Negative	Negative	Negative	No	No	No	No	No	Bondo
28	2-14 yrs	Female	Negative	No	No	Negative	Negative	Negative	Negative	No	No	No	No	No	Bondo
29	2-14 yrs	Female	Negative	No	No	Positive	Negative	Negative	Negative	No	Yes	No	Yes	No	Bondo
30	2-14 yrs	Male	Negative	No	No	Negative	Negative	Negative	Negative	No	No	No	No	No	Bondo
31	2-14 yrs	Female	Negative	No	No	Positive	Negative	Positive	Negative	No	No	No	Yes	No	Bondo
32	2-14 yrs	Male	Negative	No	No	Negative	Negative	Negative	Negative	No	No	No	No	No	Bondo
33	2-14 yrs	Female	Negative	No	No	Negative	Negative	Negative	Negative	No	No	No	No	No	Bondo
34	2-14 yrs	Male	Negative	No	No	Negative	Negative	Negative	Negative	No	No	No	No	No	Bondo
35	2-14 yrs	Male	Negative	No	No	Positive	Negative	Negative	Negative	No	Yes	No	Yes	No	Bondo
36	2-14 yrs	Female	Negative	No	No	Negative	Negative	Negative	Negative	No	No	No	No	No	Bondo
37	2-14 yrs	Female	Negative	No	No	Negative	Negative	Negative	Negative	No	No	No	No	No	Bondo
38	2-14 yrs	Male	Negative	No	No	Negative	Negative	Negative	Negative	No	No	No	No	No	Bondo
39	2-14 yrs	Male	Negative	No	No	Negative	Negative	Negative	Negative	No	No	No	No	No	Bondo
40	2-14 yrs	Male	Negative	No	Yes	Positive	Negative	Negative	Negative	No	Yes	No	Yes	Yes	Bondo
41	2-14 yrs	Male	Negative	No	No	Negative	Negative	Negative	Negative	No	No	No	No	No	Bondo
42	2-14 yrs	Male	Negative	No	No	Negative	Negative	Negative	Negative	No	No	No	No	No	Bondo
43	2-14 yrs	Female	Negative	No	No	Negative	Negative	Negative	Negative	No	No	No	No	No	Bondo
44	2-14 yrs	Female	Negative	No	No	Negative	Negative	Negative	Negative	No	No	No	No	No	Bondo
45	2-14 yrs	Male	Negative	No	No	Negative	Negative	Negative	Negative	No	No	No	No	No	Bondo
46	2-14 yrs	Male	Negative	No	No	Negative	Negative	Negative	Negative	No	No	No	No	Yes	Bondo
47	2-14 yrs	Male	Negative	No	No	Positive	Negative	Negative	Negative	No	No	No	Yes	No	Bondo
48	2-14 yrs	Female	Negative	No	No	Negative	Negative	Negative	Negative	No	No	No	No	No	Bondo
49	2-14 yrs	Female	Negative	No	No	Negative	Negative	Negative	Negative	No	No	No	No	No	Bondo
50	2-14 yrs	Male	Negative	No	No	Negative	Negative	Negative	Negative	No	No	No	No	No	Bondo
51	2-14 yrs	Female	Negative	No	No	Negative	Negative	Negative	Negative	No	No	No	No	No	Bondo
52	2-14 yrs	Female	Negative	No	No	Negative	Negative	Negative	Negative	No	No	No	No	No	Bondo
53	2-14 yrs	Female	Negative	No	No	Negative	Negative	Negative	Negative	No	No	No	No	No	Bondo
54	2-14 yrs	Female	Negative	No	No	Negative	Negative	Negative	Negative	No	No	No	No	No	Bondo
55	2-14 yrs	Male	Negative	No	No	Negative	Negative	Negative	Negative	No	No	No	No	No	Bondo
56	2-14 yrs	Male	Negative	No	No	Positive	Negative	Negative	Negative	No	Yes	No	Yes	No	Bondo
57	2-14 yrs	Male	Negative	No	No	Negative	Negative	Negative	Negative	No	No	No	No	No	Bondo
58	2-14 yrs	Male	Negative	No	No	Negative	Negative	Negative	Negative	No	No	No	No	No	Bondo
59	2-14 yrs	Male	Negative	No	No	Negative	Negative	Negative	Negative	No	No	No	No	No	Bondo
60	2-14 yrs	Male	Negative	No	No	Negative	Negative	Negative	Negative	No	No	No	No	No	Bondo
61	2-14 yrs	Male	Negative	No	No	Negative	Negative	Negative	Negative	No	No	No	No	Yes	Bondo
62	2-14 yrs	Female	Negative	No	No	Negative	Negative	Negative	Negative	No	No	No	No	No	Bondo
63	2-14 yrs	Male	Negative	No	No	Negative	Negative	Negative	Negative	No	No	No	No	No	Bondo
64	2-14 yrs	Female	Negative	No	No	Negative	Negative	Negative	Negative	No	No	No	No	No	Bondo
65	2-14 yrs	Female	Negative	No	No	Positive	Negative	Negative	Negative	No	No	No	Yes	No	Bondo
66	2-14 yrs	Male	Negative	No	No	Negative	Negative	Negative	Negative	No	No	No	No	No	Bondo
67	2-14 yrs	Female	Negative	No	No	Positive	Negative	Negative	Negative	No	Yes	No	No	No	Bondo
68	2-14 yrs	Female	Negative	No	No	Positive	Negative	Negative	Negative	No	No	No	Yes	Yes	Bondo
69	2-14 yrs	Male	Negative	No	No	Negative	Negative	Negative	Negative	No	No	No	No	No	Bondo
70	2-14 yrs	Female	Negative	No	No	Negative	Negative	Negative	Negative	No	No	No	No	Yes	Bondo
71	2-14 yrs	Female	Negative	No	No	Positive	Negative	Negative	Negative	No	Yes	No	Yes	No	Bondo
72	2-14 yrs	Female	Negative	No	No	Negative	Negative	Negative	Negative	No	No	No	No	No	Bondo
73	2-14 yrs	Female	Negative	No	No	Negative	Negative	Negative	Negative	No	No	No	No	Yes	Bondo
74	2-14 yrs	Male	Negative	No	No	Negative	Negative	Negative	Negative	No	No	No	No	No	Bondo
75	2-14 yrs	Female	Negative	No	No	Negative	Negative	Negative	Negative	No	No	No	No	No	Bondo
76	2-14 yrs	Male	Negative	No	No	Negative	Negative	Negative	Negative	No	No	No	No	No	Bondo
77	2-14 yrs	Male	Negative	No	No	Negative	Negative	Negative	Negative	No	No	No	No	No	Bondo
78	2-14 yrs	Female	Negative	No	No	Positive	Negative	Negative	Negative	No	No	No	Yes	No	Bondo
79	2-14 yrs	Male	Negative	No	No	Negative	Negative	Negative	Negative	No	No	No	No	Yes	Bondo
80	2-14 yrs	Male	Negative	No	No	Positive	Negative	Negative	Negative	No	Yes	No	Yes	No	Bondo
81	2-14 yrs	Female	Negative	No	No	Negative	Negative	Negative	Negative	No	No	No	No	No	Bondo
82	2-14 yrs	Female	Negative	No	No	Negative	Negative	Negative	Negative	No	No	No	No	No	Bondo
83	2-14 yrs	Male	Negative	No	No	Negative	Negative	Negative	Negative	No	No	No	No	No	Bondo
84	2-14 yrs	Male	Negative	No	No	Negative	Negative	Negative	Negative	No	No	No	No	No	Bondo
85	2-14 yrs	Male	Negative	No	No	Negative	Negative	Negative	Negative	No	No	No	No	No	Bondo
86	2-14 yrs	Female	Negative	No	No	Negative	Negative	Negative	Negative	No	No	No	No	No	Bondo
87	2-14 yrs	Male	Negative	No	No	Negative	Negative	Negative	Negative	No	No	No	No	No	Bondo
88	2-14 yrs	Male	Negative	No	No	Negative	Negative	Negative	Negative	No	No	No	No	No	Bondo
89	2-14 yrs	Female	Negative	No	No	Positive	Negative	Negative	Negative	No	No	No	Yes	Yes	Bondo
90	2-14 yrs	Female	Negative	No	No	Negative	Negative	Negative	Negative	No	No	No	No	No	Bondo
91	2-14 yrs	Male	Negative	No	No	Negative	Negative	Negative	Negative	No	No	No	Yes	No	Bondo
92	2-14 yrs	Female	Negative	No	No	Negative	Negative	Negative	Negative	No	No	No	No	No	Bondo
93	2-14 yrs	Female	Negative	No	No	Negative	Negative	Negative	Negative	No	No	No	No	No	Bondo
94	2-14 yrs	Female	Negative	No	No	Negative	Negative	Negative	Negative	No	No	No	No	No	Bondo
95	2-14 yrs	Female	Negative	No	No	Negative	Negative	Negative	Negative	No	No	No	No	No	Bondo
96	2-14 yrs	Female	Negative	No	No	Negative	Negative	Negative	Negative	No	No	No	No	No	Bondo
97	2-14 yrs	Female	Negative	No	No	Negative	Negative	Negative	Negative	No	No	No	No	Yes	Bondo
98	2-14 yrs	Female	Negative	No	No	Positive	Negative	Negative	Negative	No	Yes	No	Yes	No	Bondo
99	2-14 yrs	Male	Negative	No	No	Positive	Negative	Negative	Negative	No	No	No	Yes	No	Bondo
100	2-14 yrs	Male	Negative	No	No	Positive	Negative	Negative	Negative	No	Yes	No	Yes	No	Bondo
101	2-14 yrs	Male	Negative	No	No	Negative	Negative	Negative	Negative	No	No	No	No	No	Bondo
102	2-14 yrs	Male	Negative	No	Yes	Negative	Negative	Negative	Negative	No	Yes	No	Yes	Yes	Bondo
103	2-14 yrs	Female	Negative	No	No	Negative	Negative	Negative	Negative	No	Yes	No	Yes	No	Bondo
104	2-14 yrs	Male	Negative	No	No	Negative	Negative	Negative	Negative	No	No	Yes	No	No	Bondo
105	2-14 yrs	Female	Negative	No	No	Negative	Negative	Negative	Negative	No	No	No	No	No	Bondo
106	2-14 yrs	Female	Negative	No	No	Negative	Negative	Negative	Negative	No	No	No	No	No	Bondo
107	2-14 yrs	Male	Negative	No	No	Positive	Negative	Negative	Negative	No	No	No	Yes	Yes	Bondo
108	2-14 yrs	Male	Negative	No	No	Positive	Negative	Negative	Negative	No	Yes	No	Yes	No	Bondo
109	2-14 yrs	Female	Negative	No	No	Negative	Negative	Negative	Negative	No	No	No	No	No	Bondo
110	2-14 yrs	Male	Negative	No	Yes	Negative	Negative	Negative	Positive	No	Yes	No	Yes	Yes	Bondo
111	2-14 yrs	Female	Negative	No	No	Negative	Negative	Negative	Negative	No	No	No	No	No	Bondo
112	2-14 yrs	Female	Negative	No	No	Negative	Negative	Negative	Negative	No	No	No	No	No	Bondo
113	2-14 yrs	Male	Negative	No	No	Negative	Negative	Negative	Negative	No	No	No	No	No	Bondo
114	2-14 yrs	Female	Negative	No	Yes	Negative	Negative	Negative	Negative	No	Yes	No	Yes	Yes	Bondo
115	2-14 yrs	Female	Negative	No	No	Negative	Negative	Negative	Negative	No	No	No	No	No	Bondo
116	2-14 yrs	Male	Negative	No	No	Positive	Negative	Negative	Negative	No	No	No	Yes	No	Bondo
117	2-14 yrs	Female	Negative	No	No	Negative	Negative	Negative	Negative	No	No	No	No	No	Bondo
118	2-14 yrs	Male	Negative	No	No	Negative	Negative	Negative	Negative	No	No	No	No	No	Bondo
119	2-14 yrs	Female	Negative	No	No	Positive	Negative	Negative	Negative	No	Yes	No	No	Yes	Bondo
120	2-14 yrs	Male	Negative	No	No	Negative	Negative	Negative	Negative	No	No	No	No	No	Bondo
121	2-14 yrs	Male	Negative	No	No	Negative	Negative	Negative	Negative	No	No	No	No	No	Bondo
122	2-14 yrs	Female	Negative	No	No	Negative	Negative	Negative	Negative	No	No	No	No	No	Bondo
123	2-14 yrs	Male	Negative	No	Yes	Negative	Negative	Negative	Negative	Yes	No	No	No	Yes	Bondo
124	2-14 yrs	Female	Negative	No	No	Negative	Negative	Negative	Negative	No	No	No	No	Yes	Bondo
125	2-14 yrs	Male	Negative	No	No	Negative	Negative	Negative	Negative	No	No	No	No	No	Bondo
126	2-14 yrs	Female	Negative	No	No	Negative	Negative	Negative	Negative	No	No	No	No	No	Bondo
127	2-14 yrs	Female	Negative	No	Yes	Negative	Negative	Negative	Negative	No	Yes	No	Yes	Yes	Bondo
128	2-14 yrs	Male	Negative	No	No	Positive	Negative	Negative	Negative	No	No	No	Yes	No	Bondo
129	2-14 yrs	Female	Negative	No	No	Negative	Negative	Negative	Negative	No	No	No	No	No	Bondo
130	2-14 yrs	Male	Negative	No	No	Negative	Negative	Negative	Negative	No	No	No	No	No	Bondo
131	2-14 yrs	Male	Negative	No	No	Negative	Negative	Negative	Negative	No	No	No	No	No	Bondo
132	2-14 yrs	Male	Negative	No	No	Negative	Negative	Negative	Negative	No	No	No	No	No	Bondo
133	2-14 yrs	Female	Negative	No	No	Positive	Negative	Negative	Negative	No	Yes	No	Yes	No	Bondo
134	2-14 yrs	Male	Negative	No	No	Negative	Negative	Negative	Negative	No	No	No	No	No	Bondo
135	2-14 yrs	Male	Negative	No	No	Negative	Negative	Negative	Negative	No	No	No	No	No	Bondo
136	2-14 yrs	Female	Negative	No	No	Positive	Negative	Negative	Negative	No	No	No	Yes	Yes	Bondo
137	2-14 yrs	Female	Negative	No	No	Positive	Negative	Negative	Negative	No	Yes	No	Yes	No	Bondo
138	2-14 yrs	Male	Negative	No	No	Negative	Negative	Negative	Negative	No	No	No	No	No	Bondo
139	2-14 yrs	Male	Negative	Yes	Yes	Negative	Negative	Negative	Negative	Yes	Yes	No	Yes	Yes	Bondo
140	2-14 yrs	Female	Negative	No	No	Negative	Negative	Negative	Negative	No	No	No	No	No	Bondo
141	2-14 yrs	Male	Negative	No	No	Positive	Negative	Negative	Negative	No	No	No	No	Yes	Bondo
142	2-14 yrs	Male	Negative	No	No	Negative	Negative	Negative	Negative	Yes	Yes	No	Yes	No	Bondo
143	2-14 yrs	Male	Negative	No	No	Negative	Negative	Negative	Negative	No	No	No	No	No	Bondo
144	2-14 yrs	Male	Negative	No	No	Positive	Negative	Negative	Negative	No	Yes	No	Yes	No	Bondo
145	2-14 yrs	Male	Negative	No	No	Negative	Negative	Negative	Negative	No	No	No	No	No	Bondo
146	2-14 yrs	Female	Negative	No	No	Negative	Negative	Negative	Negative	No	No	No	No	No	Bondo
147	2-14 yrs	Female	Negative	No	Yes	Negative	Negative	Negative	Negative	Yes	No	No	Yes	Yes	Bondo
148	2-14 yrs	Female	Negative	No	No	Negative	Negative	Negative	Negative	No	No	No	No	No	Bondo
149	2-14 yrs	Female	Negative	No	No	Positive	Negative	Negative	Negative	No	No	No	Yes	No	Bondo
150	2-14 yrs	Female	Negative	No	No	Negative	Negative	Negative	Negative	No	No	No	No	No	Bondo
151	2-14 yrs	Male	Negative	No	No	Positive	Negative	Negative	Negative	No	Yes	No	No	Yes	Bondo
152	2-14 yrs	Male	Negative	No	No	Negative	Negative	Negative	Negative	No	No	No	No	No	Bondo
153	2-14 yrs	Female	Negative	No	No	Negative	Negative	Negative	Negative	No	No	No	No	No	Bondo
154	2-14 yrs	Male	Negative	No	No	Negative	Negative	Negative	Negative	No	No	No	No	No	Bondo
155	2-14 yrs	Female	Negative	No	No	Negative	Negative	Negative	Negative	No	No	No	No	Yes	Bondo
156	2-14 yrs	Male	Negative	No	No	Negative	Negative	Negative	Negative	No	No	No	No	No	Bondo
157	2-14 yrs	Female	Negative	No	No	Negative	Negative	Negative	Negative	No	No	No	No	No	Bondo
158	2-14 yrs	Male	Negative	No	No	Negative	Negative	Negative	Negative	No	No	No	No	No	Bondo
159	2-14 yrs	Female	Negative	No	No	Positive	Negative	Negative	Negative	No	No	No	Yes	No	Bondo
160	2-14 yrs	Female	Negative	No	No	Negative	Negative	Negative	Negative	No	No	No	No	Yes	Bondo
161	2-14 yrs	Male	Negative	No	No	Positive	Negative	Negative	Negative	No	No	No	Yes	Yes	Bondo
162	2-14 yrs	Male	Negative	No	No	Negative	Negative	Negative	Negative	No	No	No	No	No	Bondo
163	2-14 yrs	Female	Negative	No	No	Positive	Negative	Negative	Negative	No	Yes	No	Yes	No	Bondo
164	2-14 yrs	Female	Negative	No	No	Negative	Negative	Negative	Negative	No	No	No	No	No	Bondo
165	2-14 yrs	Female	Negative	No	No	Negative	Negative	Negative	Negative	No	No	No	No	No	Bondo
166	2-14 yrs	Male	Negative	No	No	Negative	Negative	Negative	Negative	No	No	No	No	No	Bondo
167	2-14 yrs	Female	Negative	No	No	Negative	Negative	Negative	Negative	No	Yes	No	No	Yes	Bondo
168	2-14 yrs	Male	Negative	No	No	Negative	Negative	Negative	Negative	No	Yes	No	No	Yes	Bondo
169	2-14 yrs	Female	Negative	No	No	Negative	Negative	Negative	Negative	No	No	No	Yes	No	Bondo
170	2-14 yrs	Female	Negative	Yes	Yes	Negative	Negative	Negative	Negative	Yes	Yes	No	Yes	Yes	Bondo
171	2-14 yrs	Female	Negative	No	No	Negative	Negative	Negative	Negative	No	Yes	No	No	Yes	Bondo
172	2-14 yrs	Female	Negative	No	No	Negative	Negative	Negative	Negative	No	No	No	No	No	Bondo
173	2-14 yrs	Female	Negative	No	No	Negative	Negative	Negative	Negative	No	No	No	No	No	Bondo
174	2-14 yrs	Female	Negative	No	Yes	Negative	Negative	Negative	Negative	No	Yes	No	Yes	Yes	Bondo
175	2-14 yrs	Female	Negative	No	Yes	Positive	Negative	Negative	Negative	No	Yes	No	Yes	Yes	Bondo
176	2-14 yrs	Male	Negative	No	Yes	Negative	Negative	Negative	Negative	No	Yes	No	Yes	Yes	Bondo
177	2-14 yrs	Female	Negative	No	No	Negative	Negative	Negative	Negative	No	No	No	No	No	Bondo
178	2-14 yrs	Male	Negative	No	No	Negative	Negative	Negative	Negative	No	No	No	No	Yes	Bondo
179	2-14 yrs	Female	Negative	No	No	Negative	Negative	Negative	Negative	No	No	No	No	No	Bondo
180	2-14 yrs	Female	Negative	No	No	Positive	Negative	Negative	Negative	No	No	No	No	No	Bondo
181	2-14 yrs	Female	Negative	No	No	Negative	Negative	Negative	Negative	No	No	No	No	No	Bondo
182	2-14 yrs	Female	Negative	No	No	Negative	Negative	Negative	Negative	No	No	Yes	No	Yes	Bondo
183	2-14 yrs	Male	Negative	No	No	Negative	Negative	Negative	Negative	No	No	No	No	Yes	Bondo
184	2-14 yrs	Female	Negative	No	No	Negative	Negative	Negative	Negative	No	No	No	No	Yes	Bondo
185	2-14 yrs	Female	Negative	No	No	Negative	Negative	Negative	Negative	No	No	No	No	No	Bondo
186	2-14 yrs	Male	Negative	No	No	Negative	Negative	Negative	Negative	No	No	No	No	No	Bondo
187	2-14 yrs	Female	Negative	No	No	Negative	Negative	Negative	Negative	No	No	No	No	No	Bondo
188	2-14 yrs	Male	Negative	No	No	Negative	Negative	Negative	Negative	No	No	No	No	No	Bondo
189	2-14 yrs	Female	Negative	No	No	Negative	Negative	Negative	Negative	No	No	No	No	No	Bondo
190	2-14 yrs	Female	Negative	No	No	Negative	Negative	Negative	Negative	No	No	No	No	No	Bondo
191	2-14 yrs	Male	Negative	No	No	Negative	Negative	Negative	Negative	No	No	No	No	No	Bondo
192	2-14 yrs	Male	Negative	No	No	Negative	Negative	Negative	Negative	No	No	No	No	No	Bondo
193	2-14 yrs	Female	Negative	No	No	Negative	Negative	Negative	Negative	No	No	No	No	No	Bondo
194	2-14 yrs	Male	Negative	No	Yes	Negative	Negative	Negative	Negative	No	Yes	No	Yes	Yes	Bondo
195	2-14 yrs	Male	Negative	No	No	Negative	Negative	Negative	Negative	No	No	No	No	No	Bondo
196	2-14 yrs	Male	Negative	No	No	Negative	Negative	Negative	Negative	No	No	No	No	No	Bondo
197	2-14 yrs	Female	Negative	No	Yes	Negative	Negative	Negative	Negative	No	Yes	No	Yes	Yes	Bondo
198	2-14 yrs	Female	Negative	No	No	Negative	Negative	Negative	Negative	No	No	No	No	No	Bondo
199	2-14 yrs	Female	Negative	Yes	Yes	Negative	Negative	Negative	Negative	Yes	Yes	No	Yes	Yes	Bondo
200	2-14 yrs	Female	Negative	No	No	Negative	Negative	Negative	Negative	No	No	No	No	Yes	Bondo
201	2-14 yrs	Male	Negative	No	No	Negative	Negative	Negative	Negative	No	No	No	No	No	Bondo
202	2-14 yrs	Male	Negative	No	No	Negative	Negative	Negative	Negative	No	No	No	No	No	Bondo
203	2-14 yrs	Male	Negative	No	Yes	Negative	Negative	Negative	Negative	No	Yes	No	Yes	Yes	Bondo
204	2-14 yrs	Male	Negative	No	No	Negative	Negative	Negative	Negative	No	No	No	No	No	Bondo
205	2-14 yrs	Male	Negative	No	No	Negative	Negative	Negative	Negative	No	No	No	No	No	Bondo
206	2-14 yrs	Male	Negative	No	No	Negative	Negative	Negative	Negative	No	No	No	No	No	Bondo
207	2-14 yrs	Male	Negative	No	No	Negative	Negative	Negative	Negative	No	No	No	No	No	Bondo
208	2-14 yrs	Male	Negative	No	Yes	Negative	Negative	Negative	Negative	No	Yes	No	Yes	Yes	Bondo
209	2-14 yrs	Female	Negative	No	No	Negative	Negative	Negative	Negative	No	No	No	No	No	Bondo
210	2-14 yrs	Female	Negative	No	No	Negative	Negative	Negative	Negative	No	No	No	No	No	Bondo
211	2-14 yrs	Male	Negative	No	No	Positive	Negative	Negative	Negative	No	No	No	Yes	No	Bondo
212	2-14 yrs	Female	Negative	No	Yes	Negative	Negative	Negative	Negative	No	Yes	No	Yes	Yes	Bondo
213	2-14 yrs	Female	Negative	Yes	Yes	Negative	Negative	Negative	Negative	Yes	Yes	No	Yes	Yes	Bondo
214	2-14 yrs	Female	Negative	No	Yes	Negative	Negative	Negative	Negative	No	Yes	No	Yes	Yes	Bondo
215	2-14 yrs	Male	Negative	Yes	Yes	Negative	Negative	Negative	Negative	Yes	Yes	No	Yes	Yes	Bondo
216	2-14 yrs	Female	Negative	No	No	Negative	Negative	Negative	Negative	No	No	No	No	No	Bondo
217	2-14 yrs	Female	Negative	No	No	Negative	Negative	Negative	Negative	No	No	No	No	No	Bondo
218	2-14 yrs	Female	Negative	Yes	Yes	Negative	Negative	Negative	Negative	Yes	Yes	No	Yes	Yes	Bondo
219	2-14 yrs	Female	Negative	No	No	Positive	Negative	Negative	Negative	No	No	No	Yes	No	Bondo
220	2-14 yrs	Male	Negative	No	No	Negative	Negative	Negative	Negative	No	No	No	No	No	Bondo
221	2-14 yrs	Female	Negative	No	No	Negative	Negative	Negative	Negative	No	No	No	No	No	Bondo
222	2-14 yrs	Female	Negative	No	No	Positive	Negative	Negative	Negative	No	No	No	Yes	Yes	Bondo
223	2-14 yrs	Male	Negative	No	No	Negative	Negative	Negative	Negative	No	No	No	No	Yes	Bondo
224	2-14 yrs	Male	Negative	No	No	Positive	Negative	Negative	Negative	No	No	No	No	No	Bondo
225	2-14 yrs	Female	Negative	No	Yes	Negative	Negative	Negative	Negative	No	Yes	No	Yes	Yes	Bondo
226	2-14 yrs	Male	Negative	No	No	Negative	Negative	Negative	Negative	No	No	No	No	No	Bondo
227	2-14 yrs	Female	Negative	No	No	Negative	Negative	Negative	Negative	No	No	No	No	No	Bondo
228	2-14 yrs	Female	Negative	No	No	Negative	Negative	Negative	Negative	No	No	No	No	No	Bondo
229	2-14 yrs	Female	Negative	No	No	Negative	Negative	Negative	Negative	No	No	No	No	No	Bondo
230	2-14 yrs	Female	Negative	No	No	Negative	Negative	Negative	Negative	No	No	No	No	No	Bondo
231	2-14 yrs	Female	Negative	No	No	Negative	Negative	Negative	Negative	No	No	No	No	No	Bondo
232	2-14 yrs	Female	Negative	No	No	Positive	Negative	Negative	Negative	No	Yes	No	Yes	No	Bondo
233	2-14 yrs	Male	Negative	No	No	Negative	Negative	Negative	Negative	No	No	No	No	No	Bondo
234	2-14 yrs	Male	Negative	No	No	Negative	Negative	Negative	Negative	No	No	No	No	No	Bondo
235	2-14 yrs	Male	Negative	No	No	Negative	Negative	Negative	Negative	No	No	No	No	No	Bondo
236	2-14 yrs	Male	Negative	No	No	Negative	Negative	Negative	Negative	No	No	No	No	No	Bondo
237	2-14 yrs	Male	Negative	No	No	Negative	Negative	Negative	Negative	No	No	No	No	No	Bondo
238	2-14 yrs	Male	Negative	No	No	Negative	Negative	Negative	Negative	No	No	No	No	No	Bondo
239	2-14 yrs	Male	Negative	No	No	Negative	Negative	Negative	Negative	No	No	No	No	No	Bondo
240	2-14 yrs	Male	Negative	No	No	Positive	Negative	Negative	Negative	No	Yes	No	No	Yes	Bondo
241	2-14 yrs	Male	Negative	No	No	Negative	Negative	Negative	Negative	No	No	No	No	No	Bondo
242	2-14 yrs	Male	Negative	No	No	Negative	Negative	Negative	Negative	No	No	No	No	No	Bondo
243	2-14 yrs	Male	Negative	No	No	Negative	Negative	Negative	Negative	No	No	No	No	No	Bondo
244	2-14 yrs	Female	Negative	No	No	Negative	Positive	Negative	Negative	No	No	No	No	No	Bondo
245	2-14 yrs	Female	Negative	No	No	Positive	Negative	Negative	Negative	No	No	No	Yes	No	Bondo
246	2-14 yrs	Female	Negative	No	No	Negative	Negative	Negative	Negative	No	No	No	No	No	Bondo
247	2-14 yrs	Male	Negative	No	No	Negative	Negative	Negative	Negative	No	No	No	No	No	Bondo
248	>=15 yrs	Male	Negative	No	Yes	Negative	Negative	Negative	Negative	No	Yes	No	Yes	Yes	Bondo
249	>=15 yrs	Female	Negative	No	Yes	Negative	Negative	Negative	Negative	No	Yes	No	Yes	Yes	Bondo
250	>=15 yrs	Female	Negative	No	Yes	Negative	Negative	Negative	Negative	No	Yes	No	Yes	Yes	Bondo
251	>=15 yrs	Female	Negative	No	Yes	Negative	Negative	Negative	Negative	No	Yes	No	Yes	Yes	Bondo
252	>=15 yrs	Female	Negative	No	No	Negative	Negative	Negative	Negative	No	No	No	No	No	Bondo
253	>=15 yrs	Female	Negative	No	Yes	Negative	Negative	Negative	Negative	No	Yes	No	Yes	Yes	Bondo
254	>=15 yrs	Female	Negative	No	No	Negative	Negative	Negative	Negative	No	No	No	No	No	Bondo
255	>=15 yrs	Female	Negative	No	Yes	Negative	Negative	Negative	Negative	No	Yes	No	Yes	Yes	Bondo
256	>=15 yrs	Female	Negative	No	Yes	Negative	Negative	Negative	Negative	No	Yes	No	Yes	Yes	Bondo
257	>=15 yrs	Female	Negative	No	Yes	Negative	Negative	Negative	Negative	No	Yes	No	Yes	Yes	Bondo
258	>=15 yrs	Female	Negative	No	No	Negative	Negative	Negative	Negative	No	No	No	No	No	Bondo
259	>=15 yrs	Female	Negative	No	No	Negative	Negative	Negative	Negative	No	Yes	No	No	No	Bondo
260	>=15 yrs	Female	Negative	No	No	Negative	Negative	Negative	Negative	No	No	No	No	No	Bondo
261	>=15 yrs	Female	Negative	No	No	Negative	Negative	Negative	Negative	No	No	No	No	No	Bondo
262	>=15 yrs	Female	Negative	No	No	Negative	Negative	Negative	Negative	No	No	No	No	No	Bondo
263	>=15 yrs	Female	Negative	No	No	Negative	Negative	Negative	Negative	No	No	No	No	No	Bondo
264	>=15 yrs	Male	Negative	No	No	Negative	Negative	Negative	Negative	No	No	No	No	No	Bondo
265	>=15 yrs	Female	Negative	No	No	Negative	Negative	Negative	Negative	No	No	No	No	No	Bondo
266	>=15 yrs	Female	Negative	No	No	Negative	Negative	Negative	Negative	No	No	No	No	No	Bondo
267	>=15 yrs	Male	Negative	No	Yes	Positive	Negative	Negative	Negative	No	Yes	No	Yes	Yes	Bondo
268	2-14 yrs	Female	Negative	No	No	Negative	Negative	Negative	Negative	No	No	No	No	No	Bondo
269	>=15 yrs	Female	Negative	No	No	Negative	Negative	Negative	Negative	No	No	No	No	No	Bondo
270	>=15 yrs	Male	Negative	No	No	Negative	Negative	Negative	Negative	No	No	No	No	No	Bondo
271	>=15 yrs	Female	Negative	No	No	Negative	Negative	Negative	Negative	No	No	No	No	No	Bondo
272	>=15 yrs	Female	Negative	No	No	Positive	Negative	Negative	Negative	No	No	No	No	No	Bondo
273	>=15 yrs	Male	Negative	No	No	Negative	Negative	Negative	Negative	No	No	No	No	Yes	Bondo
274	>=15 yrs	Male	Negative	No	No	Negative	Negative	Negative	Negative	No	No	No	No	No	Bondo
275	>=15 yrs	Male	Negative	No	No	Negative	Negative	Negative	Negative	No	No	No	No	No	Bondo
276	>=15 yrs	Female	Negative	No	No	Negative	Negative	Negative	Negative	No	No	No	No	No	Bondo
277	>=15 yrs	Female	Negative	No	Yes	Positive	Negative	Negative	Negative	No	Yes	No	Yes	Yes	Bondo
278	>=15 yrs	Female	Negative	No	No	Negative	Negative	Negative	Negative	No	No	No	No	No	Bondo
279	>=15 yrs	Female	Negative	No	No	Positive	Negative	Negative	Negative	No	No	No	Yes	No	Bondo
280	>=15 yrs	Male	Negative	No	No	Negative	Negative	Negative	Negative	No	No	No	No	No	Bondo
281	>=15 yrs	Male	Negative	No	No	Negative	Negative	Negative	Negative	No	No	No	No	No	Bondo
282	>=15 yrs	Male	Negative	No	No	Negative	Negative	Negative	Negative	No	No	No	No	No	Bondo
283	>=15 yrs	Male	Negative	No	Yes	Negative	Negative	Negative	Negative	No	Yes	No	Yes	Yes	Bondo
284	>=15 yrs	Male	Negative	No	No	Negative	Negative	Negative	Negative	No	No	No	No	No	Bondo
285	>=15 yrs	Male	Negative	No	Yes	Negative	Negative	Negative	Negative	No	Yes	No	Yes	Yes	Bondo
286	>=15 yrs	Female	Negative	No	No	Positive	Negative	Negative	Negative	No	No	No	Yes	Yes	Bondo
287	>=15 yrs	Female	Negative	No	No	Negative	Negative	Negative	Negative	No	No	No	No	No	Bondo
288	>=15 yrs	Female	Negative	No	No	Negative	Negative	Negative	Negative	No	No	No	No	No	Bondo
289	>=15 yrs	Female	Negative	No	No	Negative	Negative	Negative	Negative	No	No	No	Yes	Yes	Bondo
290	>=15 yrs	Female	Negative	No	No	Negative	Negative	Negative	Negative	No	No	No	No	No	Bondo
291	>=15 yrs	Female	Negative	No	No	Negative	Positive	Negative	Negative	No	No	No	No	No	Bondo
292	>=15 yrs	Female	Negative	No	No	Negative	Negative	Negative	Negative	No	No	No	No	No	Bondo
293	>=15 yrs	Male	Negative	No	No	Negative	Positive	Negative	Negative	No	No	No	No	No	Bondo
294	>=15 yrs	Female	Negative	No	No	Negative	Negative	Negative	Negative	No	No	No	No	Yes	Bondo
295	>=15 yrs	Female	Negative	No	Yes	Negative	Negative	Negative	Negative	No	Yes	No	Yes	Yes	Bondo
296	>=15 yrs	Female	Negative	No	No	Negative	Negative	Negative	Negative	No	No	No	No	No	Bondo
297	>=15 yrs	Male	Negative	No	No	Negative	Negative	Negative	Negative	No	No	No	Yes	Yes	Bondo
298	>=15 yrs	Male	Negative	No	Yes	Negative	Negative	Negative	Positive	No	Yes	No	Yes	Yes	Bondo
299	>=15 yrs	Female	Negative	No	Yes	Negative	Negative	Negative	Negative	No	Yes	No	Yes	Yes	Bondo
300	>=15 yrs	Female	Negative	No	No	Negative	Negative	Negative	Negative	No	Yes	No	Yes	No	Bondo
301	>=15 yrs	Female	Negative	No	No	Negative	Positive	Negative	Negative	No	No	No	No	No	Bondo
302	>=15 yrs	Female	Negative	No	No	Negative	Negative	Negative	Negative	No	No	No	No	Yes	Bondo
303	>=15 yrs	Female	Negative	No	Yes	Negative	Negative	Negative	Positive	No	Yes	No	Yes	Yes	Bondo
304	>=15 yrs	Female	Negative	No	No	Negative	Negative	Negative	Negative	No	No	No	No	No	Bondo
305	>=15 yrs	Female	Negative	No	Yes	Negative	Negative	Negative	Negative	No	Yes	No	Yes	Yes	Bondo
306	>=15 yrs	Female	Negative	No	No	Negative	Negative	Negative	Negative	No	No	No	No	No	Bondo
307	>=15 yrs	Male	Negative	No	Yes	Negative	Negative	Negative	Positive	No	Yes	No	Yes	Yes	Bondo
308	>=15 yrs	Female	Negative	No	No	Negative	Negative	Negative	Negative	No	No	No	Yes	No	Bondo
309	>=15 yrs	Female	Negative	No	No	Negative	Negative	Negative	Negative	No	No	No	No	No	Bondo
310	>=15 yrs	Male	Negative	No	No	Negative	Negative	Negative	Negative	No	No	No	Yes	Yes	Bondo
311	2-14 yrs	Female	Negative	No	No	Negative	Negative	Negative	Negative	No	No	No	No	No	Bondo
312	>=15 yrs	Female	Negative	No	No	Negative	Negative	Negative	Negative	No	No	No	Yes	Yes	Bondo
313	>=15 yrs	Female	Negative	No	No	Negative	Negative	Negative	Negative	No	No	No	No	No	Bondo
314	>=15 yrs	Female	Negative	No	Yes	Negative	Negative	Negative	Positive	No	Yes	No	Yes	Yes	Bondo
315	>=15 yrs	Female	Negative	No	No	Negative	Negative	Negative	Negative	No	Yes	No	No	Yes	Bondo
316	>=15 yrs	Female	Negative	No	No	Negative	Negative	Negative	Negative	No	No	No	No	No	Bondo
317	>=15 yrs	Female	Negative	No	No	Negative	Negative	Negative	Negative	No	No	No	No	No	Bondo
318	>=15 yrs	Female	Negative	No	No	Negative	Negative	Negative	Negative	No	No	No	No	No	Bondo
319	>=15 yrs	Male	Negative	No	No	Negative	Negative	Negative	Negative	No	No	No	No	No	Bondo
320	2-14 yrs	Male	Negative	No	No	Negative	Negative	Negative	Negative	No	No	No	No	No	Bondo
321	>=15 yrs	Female	Negative	No	No	Negative	Negative	Negative	Negative	No	No	No	No	No	Bondo
322	>=15 yrs	Male	Negative	No	Yes	Negative	Negative	Negative	Negative	No	Yes	No	Yes	Yes	Bondo
323	>=15 yrs	Male	Negative	No	No	Negative	Negative	Negative	Negative	No	No	No	No	No	Bondo
324	>=15 yrs	Male	Negative	No	No	Negative	Negative	Negative	Negative	No	No	No	No	No	Bondo
325	>=15 yrs	Male	Negative	No	No	Negative	Negative	Negative	Negative	No	No	No	No	No	Bondo
326	>=15 yrs	Female	Negative	No	No	Negative	Negative	Negative	Negative	No	No	No	No	No	Bondo
327	>=15 yrs	Male	Negative	No	No	Negative	Negative	Negative	Negative	No	No	No	No	No	Bondo
328	>=15 yrs	Female	Negative	No	No	Negative	Negative	Negative	Negative	No	No	No	No	No	Bondo
329	>=15 yrs	Male	Negative	No	No	Negative	Negative	Negative	Negative	No	No	No	Yes	No	Bondo
330	>=15 yrs	Male	Negative	No	No	Negative	Negative	Negative	Negative	No	No	No	No	No	Bondo
331	>=15 yrs	Male	Negative	No	Yes	Negative	Negative	Negative	Negative	No	Yes	No	Yes	Yes	Bondo
332	>=15 yrs	Female	Negative	No	No	Negative	Negative	Negative	Negative	No	No	No	No	No	Bondo
333	>=15 yrs	Male	Negative	No	No	Negative	Negative	Negative	Negative	No	No	No	No	No	Bondo
334	>=15 yrs	Female	Negative	No	No	Negative	Positive	Negative	Negative	No	No	No	No	No	Bondo
335	>=15 yrs	Male	Negative	No	No	Negative	Negative	Negative	Negative	No	No	No	No	No	Bondo
336	>=15 yrs	Male	Negative	No	No	Negative	Negative	Negative	Negative	No	No	No	Yes	No	Bondo
337	>=15 yrs	Male	Negative	No	No	Negative	Negative	Negative	Negative	No	No	No	Yes	No	Bondo
338	>=15 yrs	Male	Negative	No	No	Negative	Negative	Negative	Negative	No	No	No	No	No	Bondo
339	>=15 yrs	Female	Negative	No	No	Negative	Negative	Negative	Negative	No	No	No	No	No	Bondo
340	>=15 yrs	Female	Negative	No	No	Negative	Negative	Positive	Negative	No	No	No	No	No	Bondo
341	>=15 yrs	Female	Negative	No	No	Negative	Negative	Negative	Negative	No	No	No	No	No	Bondo
342	>=15 yrs	Female	Negative	No	No	Negative	Negative	Negative	Negative	No	No	No	No	No	Bondo
343	>=15 yrs	Male	Negative	No	Yes	Positive	Negative	Negative	Negative	No	Yes	No	Yes	Yes	Bondo
344	>=15 yrs	Female	Negative	No	No	Negative	Negative	Negative	Negative	No	No	No	No	No	Bondo
345	>=15 yrs	Female	Negative	No	No	Negative	Negative	Negative	Negative	No	No	No	No	No	Bondo
346	>=15 yrs	Male	Negative	No	No	Positive	Negative	Negative	Negative	No	No	No	No	Yes	Bondo
347	>=15 yrs	Male	Negative	No	No	Negative	Negative	Negative	Negative	No	No	No	No	Yes	Bondo
348	>=15 yrs	Male	Negative	No	No	Negative	Negative	Negative	Negative	No	No	No	No	No	Bondo
349	>=15 yrs	Female	Negative	No	Yes	Negative	Negative	Negative	Negative	No	Yes	No	Yes	Yes	Bondo
350	>=15 yrs	Male	Negative	No	Yes	Negative	Negative	Negative	Negative	No	Yes	No	Yes	Yes	Bondo
351	>=15 yrs	Male	Negative	No	No	Negative	Negative	Negative	Negative	No	No	No	No	No	Bondo
352	>=15 yrs	Male	Negative	No	No	Negative	Negative	Negative	Negative	No	No	No	No	No	Bondo
353	>=15 yrs	Female	Negative	No	Yes	Negative	Negative	Negative	Negative	No	Yes	No	Yes	Yes	Bondo
354	>=15 yrs	Male	Negative	No	No	Positive	Negative	Negative	Negative	No	Yes	No	Yes	No	Bondo
355	>=15 yrs	Female	Negative	No	No	Negative	Negative	Negative	Negative	No	No	No	No	No	Bondo
356	>=15 yrs	Female	Negative	No	Yes	Negative	Negative	Negative	Negative	No	Yes	No	Yes	Yes	Bondo
357	>=15 yrs	Female	Negative	No	No	Negative	Negative	Negative	Negative	No	Yes	No	Yes	No	Bondo
358	>=15 yrs	Female	Negative	Yes	Yes	Negative	Negative	Negative	Negative	Yes	Yes	No	Yes	Yes	Bondo
359	>=15 yrs	Female	Negative	No	No	Negative	Negative	Negative	Negative	No	No	No	Yes	Yes	Bondo
360	>=15 yrs	Female	Negative	No	No	Negative	Negative	Negative	Negative	No	Yes	No	Yes	No	Bondo
361	>=15 yrs	Male	Negative	No	Yes	Negative	Negative	Negative	Negative	No	Yes	No	Yes	Yes	Bondo
362	>=15 yrs	Female	Negative	No	Yes	Negative	Negative	Negative	Negative	No	Yes	No	Yes	Yes	Bondo
363	>=15 yrs	Male	Negative	No	Yes	Negative	Negative	Negative	Negative	No	Yes	No	Yes	Yes	Bondo
364	>=15 yrs	Male	Negative	No	No	Negative	Negative	Negative	Negative	No	No	No	No	No	Bondo
365	>=15 yrs	Female	Negative	No	No	Negative	Negative	Negative	Negative	No	No	No	No	No	Bondo
366	>=15 yrs	Female	Negative	No	No	Negative	Negative	Negative	Negative	No	No	No	Yes	Yes	Bondo
367	2-14 yrs	Male	Negative	No	No	Negative	Negative	Negative	Negative	No	No	No	No	No	Bondo
368	>=15 yrs	Male	Negative	No	No	Negative	Negative	Negative	Negative	No	No	No	No	No	Bondo
369	>=15 yrs	Male	Negative	No	No	Negative	Negative	Negative	Negative	No	No	No	No	No	Bondo
370	>=15 yrs	Male	Negative	No	No	Negative	Positive	Negative	Negative	No	No	No	No	No	Bondo
371	>=15 yrs	Female	Negative	No	Yes	Negative	Negative	Negative	Negative	No	Yes	No	Yes	Yes	Bondo
372	>=15 yrs	Female	Negative	No	Yes	Negative	Negative	Negative	Negative	No	Yes	No	Yes	Yes	Bondo
373	>=15 yrs	Female	Negative	No	No	Negative	Negative	Negative	Negative	No	No	No	No	No	Bondo
374	>=15 yrs	Male	Negative	No	Yes	Negative	Negative	Negative	Negative	No	Yes	No	Yes	Yes	Bondo
375	>=15 yrs	Male	Negative	No	Yes	Negative	Negative	Negative	Negative	No	Yes	No	Yes	Yes	Bondo
376	>=15 yrs	Male	Negative	No	No	Negative	Negative	Negative	Negative	No	Yes	No	Yes	No	Bondo
377	>=15 yrs	Male	Negative	No	Yes	Negative	Negative	Negative	Negative	No	Yes	No	Yes	Yes	Bondo
378	>=15 yrs	Female	Negative	No	No	Negative	Negative	Negative	Negative	No	Yes	No	Yes	No	Bondo
379	>=15 yrs	Female	Negative	No	Yes	Negative	Negative	Negative	Negative	No	Yes	No	Yes	Yes	Bondo
380	>=15 yrs	Female	Negative	No	Yes	Negative	Negative	Negative	Negative	No	Yes	No	Yes	Yes	Bondo
381	>=15 yrs	Female	Negative	No	No	Negative	Negative	Negative	Negative	No	No	No	No	No	Bondo
382	>=15 yrs	Female	Negative	No	Yes	Negative	Negative	Positive	Negative	No	Yes	No	Yes	Yes	Bondo
383	>=15 yrs	Female	Negative	No	Yes	Negative	Negative	Negative	Negative	No	Yes	No	Yes	Yes	Bondo
384	>=15 yrs	Female	Negative	No	No	Negative	Positive	Negative	Negative	No	No	No	No	No	Bondo
385	2-14 yrs	Male	Negative	No	No	Negative	Negative	Negative	Negative	No	No	No	No	No	Bondo
386	2-14 yrs	Male	Negative	No	No	Negative	Negative	Negative	Negative	No	No	No	No	No	Bondo
387	>=15 yrs	Female	Negative	No	No	Negative	Negative	Negative	Negative	No	No	No	No	Yes	Bondo
388	>=15 yrs	Female	Negative	No	No	Negative	Negative	Negative	Negative	No	No	No	No	No	Bondo
389	>=15 yrs	Female	Negative	No	No	Negative	Negative	Negative	Negative	No	No	No	No	No	Bondo
390	>=15 yrs	Female	Negative	No	No	Positive	Negative	Negative	Negative	No	No	No	Yes	No	Bondo
391	>=15 yrs	Female	Negative	No	No	Negative	Negative	Negative	Negative	No	No	No	No	No	Bondo
392	>=15 yrs	Female	Negative	No	Yes	Negative	Negative	Negative	Negative	No	Yes	No	Yes	Yes	Bondo
393	2-14 yrs	Female	Negative	No	No	Negative	Negative	Negative	Negative	No	No	No	No	No	Bondo
394	>=15 yrs	Male	Negative	No	Yes	Negative	Negative	Negative	Negative	No	Yes	No	Yes	Yes	Bondo
395	>=15 yrs	Female	Negative	No	No	Negative	Negative	Positive	Negative	No	No	No	No	No	Bondo
396	>=15 yrs	Female	Negative	No	No	Negative	Positive	Negative	Negative	No	No	No	No	No	Bondo
397	>=15 yrs	Female	Negative	No	Yes	Positive	Negative	Negative	Negative	No	Yes	No	Yes	Yes	Bondo
398	>=15 yrs	Female	Negative	No	Yes	Negative	Negative	Negative	Negative	No	Yes	No	Yes	Yes	Bondo
399	>=15 yrs	Female	Negative	No	No	Negative	Negative	Negative	Negative	No	No	No	No	No	Bondo
400	>=15 yrs	Female	Negative	No	No	Negative	Negative	Negative	Negative	No	No	No	No	No	Bondo
401	>=15 yrs	Female	Negative	No	No	Positive	Negative	Negative	Negative	No	No	No	No	No	Bondo
402	>=15 yrs	Female	Negative	No	Yes	Negative	Negative	Negative	Negative	No	Yes	No	Yes	Yes	Bondo
403	>=15 yrs	Female	Negative	No	Yes	Positive	Negative	Negative	Negative	No	Yes	No	Yes	Yes	Bondo
404	>=15 yrs	Female	Negative	No	No	Negative	Negative	Negative	Negative	No	No	No	No	No	Bondo
405	>=15 yrs	Female	Negative	No	No	Negative	Positive	Negative	Negative	No	No	No	No	Yes	Bondo
406	>=15 yrs	Female	Negative	No	No	Negative	Negative	Negative	Negative	No	No	No	No	No	Bondo
407	>=15 yrs	Female	Negative	No	No	Negative	Negative	Negative	Negative	No	No	No	No	No	Bondo
408	2-14 yrs	Female	Negative	No	No	Negative	Negative	Negative	Negative	No	No	No	No	No	Bondo
409	2-14 yrs	Female	Negative	No	No	Negative	Negative	Negative	Negative	No	No	No	Yes	No	Bondo
410	>=15 yrs	Female	Negative	No	Yes	Negative	Negative	Negative	Positive	No	Yes	No	Yes	Yes	Bondo
411	>=15 yrs	Female	Negative	No	No	Positive	Negative	Negative	Negative	No	No	No	No	No	Bondo
412	2-14 yrs	Female	Negative	No	No	Negative	Negative	Negative	Negative	No	No	No	No	No	Bondo
413	>=15 yrs	Female	Negative	No	No	Negative	Negative	Negative	Negative	No	No	No	No	No	Bondo
414	>=15 yrs	Female	Negative	No	Yes	Positive	Negative	Negative	Negative	No	Yes	No	Yes	Yes	Bondo
415	2-14 yrs	Female	Negative	No	No	Negative	Negative	Negative	Negative	No	No	No	No	No	Bondo
416	>=15 yrs	Female	Negative	No	No	Negative	Negative	Negative	Negative	No	No	No	No	No	Bondo
417	>=15 yrs	Female	Negative	No	No	Positive	Negative	Negative	Negative	No	No	No	No	No	Bondo
418	2-14 yrs	Female	Negative	No	Yes	Negative	Negative	Negative	Negative	No	Yes	No	Yes	Yes	Bondo
419	>=15 yrs	Female	Negative	No	Yes	Negative	Positive	Negative	Negative	No	Yes	No	Yes	Yes	Bondo
420	>=15 yrs	Female	Negative	No	Yes	Negative	Negative	Negative	Negative	No	Yes	No	Yes	Yes	Bondo
421	>=15 yrs	Female	Negative	Yes	Yes	Negative	Negative	Negative	Negative	Yes	Yes	No	Yes	Yes	Bondo
422	>=15 yrs	Female	Negative	No	No	Negative	Negative	Negative	Negative	No	No	No	Yes	No	Bondo
423	>=15 yrs	Female	Negative	No	Yes	Negative	Negative	Negative	Negative	No	Yes	No	Yes	Yes	Bondo
424	>=15 yrs	Female	Negative	No	Yes	Negative	Negative	Negative	Negative	No	Yes	No	Yes	Yes	Bondo
425	>=15 yrs	Female	Negative	No	Yes	Negative	Negative	Negative	Negative	No	Yes	No	Yes	Yes	Bondo
426	>=15 yrs	Female	Negative	No	No	Negative	Negative	Negative	Negative	No	Yes	No	No	Yes	Bondo
427	>=15 yrs	Female	Negative	Yes	Yes	Negative	Negative	Negative	Negative	Yes	Yes	No	Yes	Yes	Bondo
428	>=15 yrs	Female	Negative	No	No	Negative	Negative	Negative	Negative	No	No	No	No	No	Bondo
429	>=15 yrs	Female	Negative	No	Yes	Negative	Negative	Negative	Negative	No	Yes	No	Yes	Yes	Bondo
430	>=15 yrs	Female	Negative	No	Yes	Negative	Negative	Negative	Negative	No	Yes	No	Yes	Yes	Bondo
431	>=15 yrs	Female	Negative	No	No	Negative	Negative	Negative	Negative	No	No	No	No	No	Bondo
432	>=15 yrs	Female	Negative	Yes	Yes	Negative	Negative	Negative	Positive	Yes	Yes	No	Yes	Yes	Bondo
433	>=15 yrs	Female	Negative	No	Yes	Negative	Negative	Negative	Negative	No	Yes	No	Yes	Yes	Bondo
434	>=15 yrs	Female	Negative	No	Yes	Negative	Negative	Negative	Negative	No	Yes	No	Yes	Yes	Bondo
435	2-14 yrs	Female	Negative	No	Yes	Negative	Negative	Negative	Negative	No	Yes	No	Yes	Yes	Bondo
436	>=15 yrs	Female	Negative	No	No	Negative	Negative	Negative	Negative	No	No	No	No	No	Bondo
437	>=15 yrs	Female	Negative	No	Yes	Negative	Negative	Negative	Negative	No	Yes	No	Yes	Yes	Bondo
438	>=15 yrs	Female	Negative	No	No	Negative	Negative	Negative	Negative	No	No	No	No	No	Bondo
439	>=15 yrs	Female	Negative	No	No	Positive	Negative	Negative	Negative	No	No	No	No	Yes	Bondo
440	>=15 yrs	Female	Negative	No	No	Negative	Negative	Negative	Negative	No	No	No	No	No	Bondo
441	>=15 yrs	Female	Negative	No	No	Negative	Negative	Negative	Negative	No	Yes	No	No	No	Bondo
442	>=15 yrs	Female	Negative	No	No	Positive	Negative	Negative	Negative	No	No	No	Yes	Yes	Bondo
443	>=15 yrs	Female	Negative	No	Yes	Negative	Negative	Negative	Negative	No	Yes	No	Yes	Yes	Bondo
444	>=15 yrs	Female	Negative	No	No	Negative	Negative	Negative	Negative	No	No	No	No	No	Bondo
445	>=15 yrs	Female	Negative	No	No	Negative	Positive	Negative	Negative	No	No	No	No	Yes	Bondo
446	>=15 yrs	Female	Negative	Yes	Yes	Negative	Negative	Negative	Negative	Yes	Yes	No	Yes	Yes	Bondo
447	>=15 yrs	Female	Negative	No	No	Negative	Negative	Negative	Negative	No	No	No	No	No	Bondo
448	>=15 yrs	Female	Negative	No	No	Negative	Negative	Negative	Negative	No	No	No	No	No	Bondo
449	>=15 yrs	Female	Negative	No	Yes	Negative	Negative	Negative	Positive	No	Yes	No	Yes	Yes	Bondo
450	>=15 yrs	Female	Negative	No	No	Negative	Negative	Negative	Negative	No	No	No	No	No	Bondo
451	>=15 yrs	Female	Negative	No	No	Negative	Negative	Negative	Negative	No	No	No	No	No	Bondo
452	>=15 yrs	Female	Negative	Yes	Yes	Negative	Negative	Negative	Negative	Yes	Yes	No	Yes	Yes	Bondo
453	>=15 yrs	Male	Negative	No	No	Negative	Negative	Negative	Negative	No	No	No	No	No	Bondo
454	>=15 yrs	Female	Negative	No	Yes	Negative	Negative	Negative	Negative	No	Yes	No	Yes	Yes	Bondo
455	>=15 yrs	Female	Negative	Yes	Yes	Negative	Negative	Negative	Positive	Yes	Yes	No	Yes	Yes	Bondo
456	>=15 yrs	Female	Negative	No	Yes	Negative	Negative	Negative	Positive	No	Yes	No	Yes	Yes	Bondo
457	>=15 yrs	Female	Negative	No	No	Negative	Negative	Negative	Negative	No	No	No	No	No	Bondo
458	>=15 yrs	Female	Negative	No	No	Negative	Negative	Negative	Negative	No	No	No	No	No	Bondo
459	>=15 yrs	Female	Negative	No	No	Negative	Negative	Negative	Negative	No	No	No	No	No	Bondo
460	>=15 yrs	Male	Negative	No	No	Negative	Negative	Negative	Negative	No	No	No	No	No	Bondo
461	>=15 yrs	Female	Negative	Yes	Yes	Negative	Negative	Negative	Negative	Yes	Yes	No	Yes	Yes	Bondo
462	>=15 yrs	Male	Negative	No	No	Negative	Negative	Negative	Negative	No	No	No	No	No	Bondo
463	>=15 yrs	Female	Negative	No	Yes	Negative	Negative	Negative	Negative	No	Yes	No	Yes	Yes	Bondo
464	>=15 yrs	Female	Negative	No	No	Negative	Negative	Negative	Negative	No	No	No	No	No	Bondo
465	>=15 yrs	Female	Negative	No	Yes	Negative	Negative	Negative	Negative	No	Yes	No	Yes	Yes	Bondo
466	>=15 yrs	Female	Negative	No	No	Negative	Negative	Negative	Negative	No	No	No	No	No	Bondo
467	>=15 yrs	Female	Negative	No	No	Negative	Negative	Negative	Negative	No	No	No	No	No	Bondo
468	>=15 yrs	Female	Negative	No	No	Negative	Positive	Negative	Negative	No	No	No	No	No	Bondo
469	>=15 yrs	Female	Negative	No	No	Negative	Negative	Negative	Negative	No	No	No	No	No	Bondo
470	>=15 yrs	Female	Negative	No	No	Negative	Negative	Negative	Negative	No	No	No	No	No	Bondo
471	2-14 yrs	Female	Negative	No	No	Positive	Negative	Negative	Negative	No	No	No	No	No	Bondo
472	2-14 yrs	Female	Negative	No	No	Negative	Negative	Negative	Negative	No	No	No	No	No	Bondo
473	>=15 yrs	Female	Negative	No	Yes	Negative	Negative	Negative	Negative	No	Yes	No	Yes	Yes	Bondo
474	>=15 yrs	Female	Negative	No	No	Negative	Negative	Positive	Negative	No	No	No	No	No	Bondo
475	>=15 yrs	Female	Negative	No	No	Negative	Negative	Negative	Negative	No	No	No	No	No	Bondo
476	>=15 yrs	Female	Negative	No	No	Negative	Positive	Negative	Negative	No	No	No	No	No	Bondo
477	>=15 yrs	Female	Negative	No	No	Negative	Negative	Negative	Negative	No	No	No	No	No	Bondo
478	>=15 yrs	Female	Negative	No	Yes	Negative	Negative	Negative	Negative	No	Yes	No	Yes	Yes	Bondo
479	>=15 yrs	Female	Negative	No	Yes	Negative	Negative	Positive	Negative	No	Yes	No	Yes	Yes	Bondo
480	>=15 yrs	Female	Negative	No	No	Negative	Negative	Negative	Negative	No	No	No	No	No	Bondo
481	>=15 yrs	Female	Negative	Yes	Yes	Negative	Negative	Negative	Negative	Yes	Yes	No	Yes	Yes	Bondo
482	>=15 yrs	Female	Negative	No	No	Negative	Negative	Negative	Negative	No	No	No	No	No	Bondo
483	2-14 yrs	Male	Negative	No	No	Negative	Negative	Negative	Negative	No	No	No	No	No	Bondo
484	>=15 yrs	Female	Negative	No	No	Negative	Negative	Negative	Negative	No	No	No	No	No	Bondo
485	>=15 yrs	Female	Negative	No	No	Negative	Negative	Negative	Negative	No	No	No	No	Yes	Bondo
486	>=15 yrs	Female	Negative	No	No	Negative	Negative	Negative	Negative	No	No	No	No	No	Bondo
487	>=15 yrs	Female	Negative	No	No	Positive	Negative	Positive	Negative	No	No	No	No	No	Bondo
488	2-14 yrs	Female	Negative	No	No	Negative	Negative	Negative	Negative	No	No	No	No	No	Bondo
489	2-14 yrs	Male	Negative	No	Yes	Positive	Negative	Negative	Negative	No	Yes	No	Yes	Yes	Bondo
490	>=15 yrs	Male	Negative	No	No	Negative	Negative	Negative	Negative	No	No	No	No	No	Bondo
491	>=15 yrs	Female	Negative	No	No	Negative	Negative	Negative	Negative	No	No	No	No	No	Bondo
492	>=15 yrs	Female	Negative	No	No	Positive	Negative	Negative	Negative	No	No	No	No	No	Bondo
493	>=15 yrs	Male	Negative	No	No	Positive	Negative	Negative	Negative	No	No	No	No	No	Bondo
494	>=15 yrs	Female	Negative	No	No	Negative	Negative	Positive	Negative	No	No	No	No	No	Bondo
495	2-14 yrs	Male	Negative	No	No	Negative	Negative	Negative	Negative	No	No	No	No	No	Bondo
496	2-14 yrs	Male	Negative	No	No	Negative	Negative	Negative	Negative	No	No	No	No	No	Bondo
497	>=15 yrs	Female	Negative	No	No	Negative	Negative	Negative	Negative	No	No	No	No	No	Bondo
498	>=15 yrs	Male	Negative	No	No	Negative	Negative	Negative	Negative	No	No	No	No	No	Bondo
499	>=15 yrs	Female	Negative	No	No	Negative	Negative	Negative	Negative	No	No	No	No	No	Bondo
500	>=15 yrs	Female	Negative	No	No	Negative	Negative	Negative	Negative	No	No	No	No	No	Bondo
501	>=15 yrs	Female	Negative	No	No	Negative	Negative	Negative	Negative	No	No	No	No	No	Bondo
502	>=15 yrs	Female	Negative	Yes	Yes	Negative	Negative	Negative	Negative	Yes	Yes	No	Yes	Yes	Bondo
503	2-14 yrs	Female	Negative	No	Yes	Negative	Positive	Negative	Negative	Yes	No	No	No	Yes	Hai
504	2-14 yrs	Male	Negative	No	No	Negative	Negative	Negative	Negative	No	No	No	Yes	Yes	Hai
505	2-14 yrs	Male	Negative	No	No	Negative	Negative	Negative	Negative	No	No	No	No	Yes	Hai
506	2-14 yrs	Male	Negative	No	No	Negative	Negative	Negative	Negative	No	No	No	No	Yes	Hai
507	2-14 yrs	Male	Negative	No	Yes	Negative	Negative	Negative	Negative	Yes	No	No	No	Yes	Hai
508	2-14 yrs	Male	Negative	No	Yes	Negative	Negative	Negative	Negative	No	No	Yes	Yes	Yes	Hai
509	2-14 yrs	Female	Negative	No	Yes	Negative	Negative	Negative	Negative	Yes	No	No	No	Yes	Hai
510	2-14 yrs	Male	Negative	No	Yes	Negative	Negative	Negative	Positive	No	No	Yes	Yes	Yes	Hai
511	2-14 yrs	Male	Negative	No	No	Negative	Negative	Negative	Negative	No	No	No	Yes	Yes	Hai
512	2-14 yrs	Male	Negative	No	No	Negative	Negative	Negative	Negative	No	No	No	No	Yes	Hai
513	2-14 yrs	Female	Negative	No	No	Negative	Negative	Negative	Negative	No	No	No	No	No	Hai
514	2-14 yrs	Female	Negative	No	Yes	Negative	Negative	Negative	Negative	Yes	No	No	No	Yes	Hai
515	2-14 yrs	Female	Negative	No	No	Negative	Positive	Negative	Negative	No	No	No	Yes	Yes	Hai
516	2-14 yrs	Male	Negative	No	No	Negative	Negative	Negative	Negative	No	No	No	No	No	Hai
517	2-14 yrs	Male	Negative	No	No	Negative	Negative	Negative	Negative	No	No	No	No	Yes	Hai
518	2-14 yrs	Male	Negative	No	Yes	Negative	Negative	Negative	Negative	Yes	No	No	No	Yes	Hai
519	2-14 yrs	Male	Negative	No	No	Negative	Negative	Negative	Negative	No	No	No	No	Yes	Hai
520	2-14 yrs	Female	Negative	No	Yes	Positive	Negative	Negative	Negative	Yes	No	No	No	Yes	Hai
521	2-14 yrs	Male	Negative	No	No	Negative	Negative	Negative	Negative	No	No	No	No	Yes	Hai
522	2-14 yrs	Male	Negative	No	Yes	Negative	Negative	Negative	Negative	Yes	No	No	No	Yes	Hai
523	2-14 yrs	Female	Negative	No	No	Positive	Negative	Negative	Negative	No	No	No	Yes	No	Hai
524	2-14 yrs	Male	Negative	No	No	Negative	Negative	Negative	Negative	No	No	No	No	Yes	Hai
525	2-14 yrs	Female	Negative	No	No	Negative	Negative	Negative	Negative	No	No	No	No	Yes	Hai
526	2-14 yrs	Female	Negative	No	No	Negative	Negative	Negative	Negative	No	No	No	No	Yes	Hai
527	2-14 yrs	Female	Negative	No	No	Negative	Negative	Negative	Negative	No	No	Yes	Yes	No	Hai
528	2-14 yrs	Male	Negative	No	No	Negative	Negative	Negative	Negative	No	No	Yes	No	Yes	Hai
529	2-14 yrs	Female	Negative	No	No	Negative	Negative	Negative	Negative	No	No	No	No	Yes	Hai
530	2-14 yrs	Male	Negative	No	No	Negative	Negative	Negative	Negative	No	No	No	No	Yes	Hai
531	2-14 yrs	Male	Negative	No	No	Negative	Negative	Negative	Negative	No	No	No	No	Yes	Hai
532	2-14 yrs	Male	Negative	No	No	Negative	Negative	Negative	Negative	No	No	No	No	No	Hai
533	2-14 yrs	Male	Negative	No	No	Negative	Negative	Negative	Negative	No	No	No	Yes	Yes	Hai
534	2-14 yrs	Female	Negative	No	Yes	Negative	Negative	Negative	Negative	Yes	No	No	Yes	Yes	Hai
535	2-14 yrs	Male	Negative	No	Yes	Negative	Negative	Negative	Negative	Yes	No	No	Yes	Yes	Hai
536	2-14 yrs	Female	Negative	No	No	Negative	Negative	Negative	Negative	No	No	No	No	Yes	Hai
537	>=15 yrs	Male	Negative	No	No	Negative	Negative	Negative	Negative	No	No	No	No	Yes	Hai
538	2-14 yrs	Male	Negative	No	No	Negative	Negative	Negative	Negative	No	No	No	No	Yes	Hai
539	2-14 yrs	Male	Negative	No	No	Negative	Negative	Negative	Negative	No	No	No	No	Yes	Hai
540	2-14 yrs	Male	Negative	No	No	Negative	Negative	Negative	Negative	No	No	No	No	No	Hai
541	2-14 yrs	Female	Negative	No	No	Negative	Negative	Negative	Negative	No	No	No	Yes	No	Hai
542	2-14 yrs	Male	Negative	No	No	Negative	Positive	Negative	Negative	No	No	No	Yes	Yes	Hai
543	2-14 yrs	Female	Negative	No	No	Positive	Negative	Negative	Negative	No	No	No	No	Yes	Hai
544	2-14 yrs	Male	Negative	No	No	Positive	Negative	Negative	Negative	No	No	No	Yes	No	Hai
545	2-14 yrs	Female	Negative	No	No	Negative	Positive	Negative	Negative	No	No	No	No	Yes	Hai
546	2-14 yrs	Male	Negative	No	No	Negative	Negative	Negative	Negative	No	No	No	No	Yes	Hai
547	2-14 yrs	Female	Negative	No	Yes	Negative	Negative	Negative	Negative	Yes	No	No	No	Yes	Hai
548	2-14 yrs	Female	Negative	No	No	Negative	Negative	Negative	Negative	No	No	No	No	No	Hai
549	2-14 yrs	Male	Negative	No	No	Negative	Negative	Negative	Negative	No	No	No	No	Yes	Hai
550	2-14 yrs	Female	Negative	No	No	Negative	Negative	Negative	Negative	No	No	No	Yes	Yes	Hai
551	2-14 yrs	Male	Negative	No	No	Negative	Positive	Negative	Negative	No	No	No	No	No	Hai
552	2-14 yrs	Male	Negative	No	Yes	Negative	Negative	Negative	Negative	Yes	No	No	No	Yes	Hai
553	2-14 yrs	Female	Negative	No	Yes	Negative	Negative	Negative	Negative	Yes	No	No	No	Yes	Hai
554	>=15 yrs	Female	Negative	No	No	Negative	Negative	Negative	Negative	No	No	No	Yes	Yes	Hai
555	>=15 yrs	Female	Negative	No	No	Positive	Negative	Negative	Negative	No	No	No	No	No	Hai
556	>=15 yrs	Female	Negative	No	Yes	Negative	Negative	Negative	Negative	No	Yes	No	Yes	Yes	Hai
557	>=15 yrs	Female	Negative	No	No	Negative	Negative	Negative	Negative	No	No	No	Yes	Yes	Hai
558	>=15 yrs	Female	Negative	No	No	Negative	Negative	Negative	Negative	No	Yes	No	No	Yes	Hai
559	>=15 yrs	Male	Negative	No	No	Positive	Negative	Negative	Negative	No	No	No	No	Yes	Hai
560	>=15 yrs	Female	Negative	No	No	Negative	Negative	Negative	Negative	No	No	No	No	Yes	Hai
561	>=15 yrs	Male	Negative	No	No	Negative	Negative	Negative	Negative	No	No	No	Yes	Yes	Hai
562	>=15 yrs	Female	Negative	No	No	Positive	Negative	Negative	Negative	No	No	No	Yes	Yes	Hai
563	>=15 yrs	Male	Negative	No	No	Positive	Negative	Negative	Negative	No	Yes	No	No	No	Hai
564	>=15 yrs	Female	Negative	No	No	Positive	Negative	Negative	Negative	No	No	No	No	No	Hai
565	>=15 yrs	Female	Negative	No	No	Positive	Negative	Negative	Negative	No	No	No	Yes	No	Hai
566	>=15 yrs	Male	Negative	No	No	Negative	Negative	Negative	Negative	No	No	No	Yes	No	Hai
567	>=15 yrs	Female	Negative	No	No	Negative	Negative	Negative	Negative	No	Yes	No	Yes	No	Hai
568	>=15 yrs	Female	Negative	No	No	Negative	Negative	Negative	Negative	No	No	No	Yes	No	Hai
569	>=15 yrs	Female	Negative	No	No	Negative	Negative	Negative	Negative	No	No	No	No	No	Hai
570	>=15 yrs	Female	Negative	No	No	Negative	Negative	Negative	Negative	No	Yes	No	Yes	No	Hai
571	>=15 yrs	Male	Negative	No	No	Positive	Negative	Negative	Negative	No	Yes	No	Yes	No	Hai
572	>=15 yrs	Female	Negative	No	No	Negative	Negative	Negative	Negative	No	No	No	No	Yes	Hai
573	>=15 yrs	Male	Negative	No	Yes	Negative	Negative	Negative	Negative	No	Yes	No	Yes	Yes	Hai
574	>=15 yrs	Female	Negative	No	No	Negative	Negative	Negative	Negative	No	Yes	No	Yes	No	Hai
575	>=15 yrs	Male	Negative	No	No	Negative	Negative	Negative	Negative	No	Yes	No	No	Yes	Hai
576	>=15 yrs	Female	Negative	No	No	Positive	Negative	Negative	Negative	Yes	No	No	No	No	Hai
577	>=15 yrs	Female	Negative	No	No	Negative	Negative	Negative	Negative	No	Yes	No	No	Yes	Hai
578	>=15 yrs	Female	Negative	No	Yes	Negative	Negative	Negative	Negative	Yes	No	No	Yes	Yes	Hai
579	>=15 yrs	Female	Negative	No	No	Positive	Negative	Negative	Negative	No	No	No	Yes	Yes	Hai
580	>=15 yrs	Male	Negative	No	No	Negative	Negative	Negative	Negative	No	Yes	No	Yes	No	Hai
581	>=15 yrs	Female	Negative	No	Yes	Negative	Negative	Negative	Negative	No	Yes	No	Yes	Yes	Hai
582	>=15 yrs	Male	Negative	No	No	Negative	Negative	Negative	Negative	No	Yes	No	No	No	Hai
583	>=15 yrs	Male	Negative	No	No	Negative	Negative	Negative	Negative	No	Yes	No	No	No	Hai
584	>=15 yrs	Female	Negative	No	No	Positive	Negative	Negative	Negative	No	Yes	No	Yes	No	Hai
585	>=15 yrs	Male	Negative	No	No	Positive	Negative	Negative	Negative	No	No	No	Yes	No	Hai
586	>=15 yrs	Female	Negative	No	No	Negative	Negative	Negative	Negative	No	No	No	Yes	No	Hai
587	>=15 yrs	Female	Negative	No	No	Negative	Negative	Negative	Negative	No	No	No	No	No	Hai
588	>=15 yrs	Female	Negative	No	No	Negative	Negative	Negative	Negative	No	No	No	Yes	No	Hai
589	>=15 yrs	Female	Negative	No	No	Negative	Negative	Negative	Negative	No	No	No	Yes	No	Hai
590	>=15 yrs	Female	Negative	No	No	Positive	Negative	Negative	Negative	No	Yes	No	No	No	Hai
591	>=15 yrs	Female	Negative	No	No	Negative	Positive	Negative	Negative	No	No	No	No	No	Hai
592	>=15 yrs	Female	Negative	No	No	Negative	Negative	Negative	Negative	No	Yes	No	No	No	Hai
593	>=15 yrs	Female	Negative	No	No	Negative	Negative	Negative	Negative	No	No	No	Yes	Yes	Hai
594	>=15 yrs	Female	Negative	No	No	Negative	Negative	Negative	Negative	No	Yes	No	No	No	Hai
595	>=15 yrs	Female	Negative	No	No	Negative	Negative	Negative	Negative	No	Yes	No	Yes	No	Hai
596	>=15 yrs	Female	Negative	No	Yes	Negative	Negative	Negative	Negative	No	Yes	No	Yes	Yes	Hai
597	>=15 yrs	Female	Negative	No	No	Positive	Negative	Negative	Negative	Yes	Yes	No	Yes	No	Hai
598	>=15 yrs	Female	Negative	No	No	Negative	Negative	Negative	Negative	No	No	No	Yes	No	Hai
599	>=15 yrs	Female	Negative	No	No	Negative	Negative	Negative	Negative	No	No	No	Yes	No	Hai
600	>=15 yrs	Female	Negative	No	No	Negative	Negative	Negative	Negative	No	Yes	No	No	No	Hai
601	2-14 yrs	Male	Negative	No	No	Negative	Negative	Negative	Negative	No	No	No	Yes	Yes	Hai
602	>=15 yrs	Female	Negative	No	No	Positive	Negative	Negative	Negative	No	No	No	Yes	No	Hai
603	>=15 yrs	Female	Negative	No	Yes	Negative	Negative	Negative	Negative	No	Yes	No	Yes	Yes	Hai
604	>=15 yrs	Female	Negative	No	No	Positive	Negative	Negative	Negative	No	Yes	No	No	Yes	Hai
605	>=15 yrs	Female	Negative	No	No	Negative	Negative	Negative	Negative	No	Yes	No	No	Yes	Hai
606	>=15 yrs	Female	Negative	No	No	Negative	Negative	Negative	Negative	No	No	No	Yes	No	Hai
607	>=15 yrs	Female	Negative	No	Yes	Negative	Negative	Negative	Negative	No	Yes	No	Yes	Yes	Hai
608	>=15 yrs	Male	Negative	No	No	Negative	Negative	Negative	Negative	No	Yes	No	Yes	No	Hai
609	>=15 yrs	Female	Negative	No	No	Negative	Negative	Negative	Negative	No	Yes	No	No	No	Hai
610	>=15 yrs	Female	Negative	No	No	Negative	Negative	Negative	Negative	No	Yes	No	Yes	No	Hai
611	>=15 yrs	Female	Negative	No	No	Negative	Positive	Negative	Negative	No	Yes	No	No	No	Hai
612	>=15 yrs	Female	Negative	No	No	Negative	Negative	Negative	Negative	No	Yes	No	Yes	No	Hai
613	>=15 yrs	Female	Negative	No	No	Negative	Negative	Negative	Negative	No	No	No	No	No	Hai
614	>=15 yrs	Female	Negative	No	No	Negative	Negative	Negative	Negative	No	Yes	No	Yes	No	Hai
615	>=15 yrs	Male	Negative	No	No	Negative	Negative	Negative	Negative	No	No	No	No	No	Hai
616	>=15 yrs	Male	Negative	No	No	Negative	Negative	Negative	Negative	No	Yes	No	Yes	No	Hai
617	>=15 yrs	Female	Negative	No	No	Negative	Negative	Negative	Negative	No	Yes	No	Yes	No	Hai
618	>=15 yrs	Female	Negative	No	Yes	Negative	Negative	Negative	Negative	No	Yes	No	Yes	Yes	Hai
619	>=15 yrs	Female	Negative	No	No	Negative	Positive	Negative	Negative	No	Yes	No	No	No	Hai
620	>=15 yrs	Female	Negative	No	No	Negative	Negative	Negative	Negative	No	No	No	No	Yes	Hai
621	>=15 yrs	Female	Negative	No	No	Negative	Negative	Negative	Negative	No	Yes	No	Yes	No	Hai
622	>=15 yrs	Female	Negative	No	No	Negative	Negative	Negative	Negative	No	No	No	No	No	Hai
623	>=15 yrs	Female	Negative	No	No	Negative	Negative	Negative	Negative	No	Yes	No	No	No	Hai
624	>=15 yrs	Female	Negative	No	No	Negative	Negative	Negative	Negative	No	Yes	No	Yes	No	Hai
625	>=15 yrs	Male	Negative	No	No	Negative	Negative	Negative	Negative	No	No	No	No	No	Hai
626	>=15 yrs	Female	Negative	No	No	Negative	Negative	Negative	Negative	No	Yes	No	Yes	No	Hai
627	>=15 yrs	Female	Negative	No	No	Negative	Positive	Negative	Negative	No	Yes	No	Yes	No	Hai
628	>=15 yrs	Female	Negative	No	No	Negative	Negative	Negative	Negative	No	No	No	No	No	Hai
629	>=15 yrs	Female	Negative	No	No	Negative	Positive	Negative	Negative	No	Yes	No	No	No	Hai
630	>=15 yrs	Male	Negative	No	No	Positive	Negative	Negative	Negative	No	Yes	No	No	Yes	Hai
631	>=15 yrs	Male	Negative	No	No	Negative	Positive	Negative	Negative	No	No	No	Yes	Yes	Hai
632	>=15 yrs	Male	Negative	No	No	Negative	Negative	Negative	Negative	No	Yes	No	No	No	Hai
633	>=15 yrs	Female	Negative	No	No	Negative	Negative	Negative	Negative	No	Yes	No	Yes	No	Hai
634	>=15 yrs	Male	Negative	No	No	Negative	Negative	Negative	Negative	No	No	No	Yes	Yes	Hai
635	>=15 yrs	Male	Negative	No	No	Negative	Negative	Negative	Negative	No	Yes	No	No	No	Hai
636	>=15 yrs	Male	Negative	No	No	Negative	Negative	Negative	Negative	No	Yes	No	No	No	Hai
637	>=15 yrs	Female	Negative	No	No	Negative	Negative	Negative	Negative	Yes	Yes	No	No	No	Hai
638	>=15 yrs	Female	Negative	No	No	Negative	Negative	Positive	Negative	No	Yes	No	No	No	Hai
639	>=15 yrs	Female	Negative	No	No	Negative	Positive	Negative	Negative	No	Yes	No	No	No	Hai
640	>=15 yrs	Female	Negative	No	No	Negative	Negative	Negative	Negative	No	Yes	No	No	No	Hai
641	>=15 yrs	Female	Negative	No	No	Negative	Negative	Negative	Negative	No	No	No	Yes	No	Hai
642	>=15 yrs	Female	Negative	No	Yes	Negative	Negative	Positive	Negative	No	Yes	No	Yes	Yes	Hai
643	>=15 yrs	Female	Negative	No	No	Negative	Negative	Negative	Negative	No	Yes	No	No	No	Hai
644	>=15 yrs	Female	Negative	No	No	Negative	Negative	Negative	Negative	No	Yes	No	No	No	Hai
645	>=15 yrs	Female	Negative	No	No	Negative	Negative	Negative	Negative	No	Yes	No	No	No	Hai
646	>=15 yrs	Female	Negative	No	No	Negative	Negative	Negative	Negative	No	Yes	No	No	No	Hai
647	>=15 yrs	Female	Negative	No	No	Negative	Negative	Negative	Negative	No	Yes	No	No	No	Hai
648	>=15 yrs	Female	Negative	No	No	Positive	Negative	Negative	Negative	No	Yes	No	No	No	Hai
649	>=15 yrs	Female	Negative	No	No	Positive	Negative	Negative	Negative	No	Yes	No	Yes	No	Hai
650	>=15 yrs	Male	Negative	No	No	Negative	Negative	Negative	Negative	No	Yes	No	Yes	No	Hai
651	>=15 yrs	Female	Negative	No	No	Positive	Negative	Negative	Negative	No	No	No	Yes	Yes	Hai
652	>=15 yrs	Male	Negative	No	No	Negative	Negative	Negative	Negative	No	Yes	No	No	Yes	Hai
653	>=15 yrs	Female	Negative	No	No	Negative	Negative	Negative	Negative	No	Yes	No	Yes	No	Hai
654	>=15 yrs	Male	Negative	No	No	Positive	Negative	Negative	Negative	No	Yes	No	No	No	Hai
655	>=15 yrs	Female	Negative	No	No	Positive	Negative	Negative	Negative	No	No	No	Yes	Yes	Hai
656	>=15 yrs	Female	Negative	No	No	Negative	Negative	Negative	Negative	No	No	No	Yes	Yes	Hai
657	>=15 yrs	Female	Negative	No	No	Negative	Negative	Negative	Negative	No	Yes	No	No	No	Hai
658	>=15 yrs	Female	Negative	No	No	Positive	Negative	Negative	Negative	Yes	No	No	No	No	Hai
659	>=15 yrs	Female	Negative	No	No	Negative	Negative	Negative	Negative	No	No	No	Yes	No	Hai
660	>=15 yrs	Female	Negative	No	No	Negative	Negative	Negative	Negative	Yes	No	No	No	No	Hai
661	>=15 yrs	Female	Negative	No	No	Negative	Negative	Negative	Negative	No	No	No	No	No	Hai
662	>=15 yrs	Male	Negative	No	No	Positive	Negative	Negative	Negative	No	Yes	No	Yes	No	Hai
663	>=15 yrs	Female	Negative	No	No	Negative	Negative	Negative	Negative	No	Yes	No	Yes	No	Hai
664	>=15 yrs	Female	Negative	No	No	Positive	Positive	Negative	Negative	No	Yes	No	Yes	No	Hai
665	>=15 yrs	Female	Negative	No	Yes	Positive	Negative	Negative	Negative	No	Yes	No	Yes	Yes	Hai
666	>=15 yrs	Female	Negative	No	No	Positive	Negative	Negative	Negative	No	Yes	No	Yes	No	Hai
667	>=15 yrs	Female	Negative	No	Yes	Negative	Negative	Negative	Negative	No	Yes	No	Yes	Yes	Hai
668	>=15 yrs	Female	Negative	No	No	Negative	Negative	Negative	Negative	No	Yes	No	Yes	No	Hai
669	>=15 yrs	Female	Negative	No	Yes	Negative	Negative	Negative	Negative	Yes	No	No	Yes	Yes	Hai
670	>=15 yrs	Female	Negative	No	No	Negative	Negative	Negative	Negative	No	No	No	Yes	No	Hai
671	>=15 yrs	Female	Negative	No	No	Negative	Negative	Negative	Negative	No	No	No	Yes	No	Hai
672	>=15 yrs	Female	Negative	No	Yes	Negative	Positive	Negative	Negative	No	Yes	No	Yes	Yes	Hai
673	>=15 yrs	Female	Negative	No	No	Negative	Negative	Negative	Negative	No	No	No	Yes	Yes	Hai
674	>=15 yrs	Female	Negative	No	No	Negative	Negative	Negative	Negative	Yes	No	No	No	No	Hai
675	>=15 yrs	Male	Negative	No	No	Negative	Negative	Negative	Negative	Yes	No	No	Yes	No	Hai
676	>=15 yrs	Male	Negative	No	No	Negative	Negative	Negative	Negative	Yes	Yes	No	Yes	No	Hai
677	>=15 yrs	Female	Negative	No	No	Negative	Negative	Negative	Negative	No	Yes	No	Yes	No	Hai
678	>=15 yrs	Female	Negative	No	No	Positive	Negative	Negative	Negative	No	No	No	No	Yes	Hai
679	>=15 yrs	Female	Negative	No	No	Negative	Negative	Negative	Negative	No	Yes	No	Yes	No	Hai
680	>=15 yrs	Female	Negative	No	No	Negative	Negative	Negative	Negative	No	No	No	No	Yes	Hai
681	>=15 yrs	Female	Negative	No	No	Negative	Negative	Negative	Negative	No	No	No	Yes	No	Hai
682	>=15 yrs	Female	Negative	No	No	Negative	Negative	Negative	Negative	No	No	No	No	No	Hai
683	>=15 yrs	Male	Negative	No	No	Negative	Negative	Negative	Negative	No	Yes	No	No	Yes	Hai
684	>=15 yrs	Female	Negative	No	No	Negative	Negative	Negative	Negative	No	Yes	No	Yes	No	Hai
685	>=15 yrs	Male	Negative	No	No	Negative	Negative	Negative	Negative	No	No	No	No	Yes	Hai
686	>=15 yrs	Female	Negative	No	No	Negative	Negative	Negative	Negative	No	Yes	No	No	No	Hai
687	>=15 yrs	Male	Negative	No	No	Negative	Negative	Negative	Negative	No	Yes	No	No	No	Hai
688	>=15 yrs	Female	Negative	No	No	Negative	Negative	Negative	Negative	No	No	No	No	Yes	Hai
689	>=15 yrs	Female	Negative	No	No	Positive	Negative	Negative	Negative	No	Yes	No	No	No	Hai
690	>=15 yrs	Female	Negative	No	No	Negative	Negative	Negative	Negative	No	No	No	Yes	No	Hai
691	>=15 yrs	Male	Negative	No	No	Negative	Negative	Negative	Negative	No	Yes	No	Yes	No	Hai
692	>=15 yrs	Female	Negative	No	No	Negative	Negative	Negative	Negative	No	No	No	Yes	No	Hai
693	>=15 yrs	Male	Negative	No	No	Positive	Negative	Negative	Negative	Yes	Yes	No	No	No	Hai
694	>=15 yrs	Female	Negative	No	No	Negative	Negative	Negative	Negative	Yes	Yes	No	Yes	No	Hai
695	>=15 yrs	Female	Negative	No	No	Negative	Negative	Negative	Negative	Yes	No	No	Yes	No	Hai
696	>=15 yrs	Female	Negative	No	No	Negative	Negative	Negative	Negative	No	Yes	No	No	No	Hai
697	>=15 yrs	Female	Negative	No	No	Negative	Negative	Negative	Negative	No	Yes	No	No	No	Hai
698	>=15 yrs	Male	Negative	No	No	Negative	Negative	Negative	Negative	Yes	No	No	Yes	No	Hai
699	>=15 yrs	Female	Negative	No	No	Negative	Negative	Negative	Negative	Yes	No	No	No	No	Hai
700	2-14 yrs	Male	Negative	No	No	Negative	Negative	Negative	Negative	No	No	Yes	No	No	Hai
701	>=15 yrs	Female	Negative	No	No	Negative	Negative	Negative	Negative	Yes	Yes	No	Yes	No	Hai
702	>=15 yrs	Female	Negative	No	No	Positive	Negative	Negative	Negative	No	No	No	Yes	No	Hai
703	>=15 yrs	Female	Negative	No	No	Negative	Negative	Negative	Negative	No	Yes	No	Yes	No	Hai
704	>=15 yrs	Female	Negative	No	No	Negative	Negative	Negative	Negative	No	No	No	Yes	No	Hai
705	>=15 yrs	Female	Negative	No	No	Negative	Negative	Positive	Negative	No	No	No	Yes	No	Hai
706	>=15 yrs	Female	Negative	No	No	Positive	Negative	Negative	Negative	No	Yes	No	Yes	No	Hai
707	>=15 yrs	Female	Negative	No	No	Negative	Negative	Negative	Negative	No	Yes	No	Yes	No	Hai
708	>=15 yrs	Female	Negative	No	No	Positive	Negative	Negative	Negative	No	No	No	Yes	No	Hai
709	>=15 yrs	Female	Negative	No	No	Positive	Negative	Negative	Negative	No	No	No	Yes	No	Hai
710	>=15 yrs	Female	Negative	No	No	Positive	Negative	Negative	Negative	No	No	No	Yes	No	Hai
711	>=15 yrs	Female	Negative	No	No	Negative	Negative	Negative	Negative	No	Yes	No	No	No	Hai
712	>=15 yrs	Female	Negative	No	No	Negative	Negative	Negative	Negative	No	No	No	No	No	Hai
713	>=15 yrs	Female	Negative	No	No	Negative	Negative	Negative	Negative	No	Yes	No	Yes	No	Hai
714	>=15 yrs	Female	Negative	No	No	Negative	Negative	Negative	Negative	No	No	No	Yes	No	Hai
715	>=15 yrs	Male	Negative	No	No	Negative	Negative	Negative	Negative	No	No	No	Yes	No	Hai
716	>=15 yrs	Female	Negative	No	No	Negative	Negative	Negative	Negative	No	Yes	No	Yes	No	Hai
717	>=15 yrs	Female	Negative	No	No	Negative	Negative	Negative	Negative	No	Yes	No	Yes	No	Hai
718	>=15 yrs	Female	Negative	No	No	Negative	Negative	Negative	Negative	No	Yes	No	No	No	Hai
719	>=15 yrs	Female	Negative	No	No	Negative	Negative	Negative	Negative	No	No	No	No	Yes	Hai
720	>=15 yrs	Male	Negative	No	No	Negative	Negative	Negative	Negative	No	Yes	No	No	No	Hai
721	>=15 yrs	Female	Negative	No	No	Negative	Negative	Negative	Negative	No	Yes	No	No	No	Hai
722	>=15 yrs	Female	Negative	No	No	Positive	Negative	Negative	Negative	No	No	No	No	Yes	Hai
723	>=15 yrs	Female	Negative	No	No	Negative	Negative	Negative	Negative	No	Yes	No	No	No	Hai
724	>=15 yrs	Male	Negative	No	No	Negative	Negative	Negative	Negative	No	Yes	No	No	No	Hai
725	>=15 yrs	Male	Negative	No	No	Negative	Negative	Negative	Negative	No	No	No	No	No	Hai
726	>=15 yrs	Female	Negative	No	No	Negative	Negative	Negative	Negative	No	No	No	Yes	Yes	Hai
727	>=15 yrs	Female	Negative	No	No	Negative	Negative	Negative	Negative	No	Yes	No	Yes	No	Hai
728	>=15 yrs	Female	Negative	No	No	Negative	Negative	Negative	Negative	No	Yes	No	Yes	No	Hai
729	>=15 yrs	Male	Negative	No	No	Negative	Positive	Negative	Negative	No	No	No	Yes	No	Hai
730	>=15 yrs	Male	Negative	No	No	Positive	Negative	Negative	Negative	No	No	No	Yes	No	Hai
731	>=15 yrs	Female	Negative	No	No	Positive	Positive	Negative	Negative	No	Yes	No	Yes	No	Hai
732	>=15 yrs	Female	Negative	No	No	Negative	Negative	Negative	Negative	No	No	No	No	No	Hai
733	>=15 yrs	Female	Negative	No	No	Negative	Negative	Negative	Negative	No	No	No	No	No	Hai
734	>=15 yrs	Male	Negative	No	No	Negative	Negative	Negative	Negative	No	Yes	No	No	No	Hai
735	>=15 yrs	Male	Negative	No	No	Positive	Negative	Negative	Negative	No	Yes	No	Yes	No	Hai
736	>=15 yrs	Male	Negative	No	No	Negative	Negative	Negative	Negative	No	Yes	No	Yes	No	Hai
737	>=15 yrs	Male	Negative	No	No	Negative	Negative	Negative	Negative	No	No	No	No	No	Hai
738	>=15 yrs	Female	Negative	No	No	Negative	Negative	Negative	Negative	No	Yes	No	Yes	No	Hai
739	>=15 yrs	Female	Negative	No	No	Negative	Negative	Negative	Negative	No	Yes	No	No	Yes	Hai
740	>=15 yrs	Male	Negative	No	No	Negative	Negative	Negative	Negative	No	No	No	No	No	Hai
741	>=15 yrs	Male	Negative	No	No	Positive	Negative	Negative	Negative	No	Yes	No	Yes	No	Hai
742	>=15 yrs	Male	Negative	No	No	Negative	Negative	Negative	Negative	No	No	No	No	No	Hai
743	2-14 yrs	Male	Negative	No	No	Negative	Positive	Negative	Negative	No	No	No	Yes	Yes	TPC
744	2-14 yrs	Female	Negative	No	Yes	Negative	Negative	Negative	Negative	Yes	No	No	No	Yes	TPC
745	2-14 yrs	Female	Negative	No	No	Negative	Negative	Negative	Negative	No	No	No	Yes	Yes	TPC
746	2-14 yrs	Male	Negative	No	No	Negative	Negative	Negative	Negative	No	No	No	No	Yes	TPC
747	2-14 yrs	Female	Negative	No	Yes	Negative	Negative	Negative	Negative	Yes	No	No	No	Yes	TPC
748	2-14 yrs	Male	Negative	No	No	Negative	Negative	Negative	Negative	No	No	No	Yes	Yes	TPC
749	2-14 yrs	Male	Negative	No	No	Negative	Negative	Negative	Negative	No	No	No	No	No	TPC
750	2-14 yrs	Male	Negative	No	No	Negative	Negative	Negative	Negative	Yes	No	No	Yes	No	TPC
751	2-14 yrs	Male	Negative	No	No	Negative	Negative	Negative	Negative	No	No	No	Yes	Yes	TPC
752	2-14 yrs	Female	Negative	No	No	Positive	Negative	Negative	Negative	No	Yes	No	No	No	TPC
753	2-14 yrs	Female	Negative	No	Yes	Negative	Negative	Negative	Negative	Yes	No	No	No	Yes	TPC
754	2-14 yrs	Male	Negative	No	No	Negative	Negative	Negative	Negative	No	No	No	Yes	Yes	TPC
755	2-14 yrs	Male	Negative	No	Yes	Negative	Negative	Negative	Negative	No	Yes	No	Yes	Yes	TPC
756	>=15 yrs	Male	Negative	No	No	Negative	Negative	Negative	Negative	No	Yes	No	No	No	TPC
757	>=15 yrs	Female	Negative	No	No	Positive	Negative	Negative	Negative	No	Yes	No	No	Yes	TPC
758	>=15 yrs	Female	Negative	No	Yes	Negative	Negative	Negative	Negative	No	Yes	No	Yes	Yes	TPC
759	>=15 yrs	Male	Negative	No	No	Negative	Negative	Negative	Negative	No	Yes	No	No	No	TPC
760	>=15 yrs	Female	Negative	No	No	Negative	Negative	Negative	Negative	No	Yes	No	No	No	TPC
761	>=15 yrs	Male	Negative	No	No	Negative	Negative	Negative	Negative	No	No	No	Yes	No	TPC
762	>=15 yrs	Female	Negative	No	No	Negative	Negative	Negative	Negative	No	No	No	Yes	No	TPC
763	>=15 yrs	Female	Negative	No	No	Negative	Negative	Negative	Negative	No	Yes	No	No	Yes	TPC
764	>=15 yrs	Female	Negative	No	No	Negative	Negative	Negative	Negative	No	Yes	No	Yes	No	TPC
765	>=15 yrs	Male	Negative	No	No	Negative	Negative	Negative	Negative	No	Yes	No	Yes	No	TPC
766	>=15 yrs	Male	Negative	No	No	Negative	Negative	Negative	Negative	No	Yes	No	Yes	No	TPC
767	>=15 yrs	Male	Negative	No	No	Negative	Negative	Negative	Negative	No	Yes	No	No	No	TPC
768	>=15 yrs	Female	Negative	No	No	Negative	Negative	Negative	Negative	No	No	Yes	Yes	No	TPC
769	>=15 yrs	Male	Negative	No	No	Negative	Negative	Negative	Negative	No	Yes	No	No	No	TPC
770	>=15 yrs	Male	Negative	No	No	Positive	Negative	Negative	Negative	No	Yes	No	Yes	No	TPC
771	>=15 yrs	Male	Negative	No	No	Negative	Negative	Negative	Negative	No	No	No	No	No	TPC
772	>=15 yrs	Male	Negative	No	No	Negative	Negative	Negative	Negative	No	No	No	No	Yes	TPC
773	>=15 yrs	Female	Negative	No	No	Negative	Negative	Negative	Negative	No	No	No	Yes	No	TPC
774	>=15 yrs	Female	Negative	No	No	Negative	Negative	Negative	Negative	No	No	No	Yes	No	TPC
775	>=15 yrs	Female	Negative	No	No	Positive	Negative	Negative	Negative	No	No	No	Yes	No	TPC
776	>=15 yrs	Male	Negative	No	Yes	Negative	Negative	Negative	Negative	No	Yes	No	Yes	Yes	TPC
777	>=15 yrs	Male	Negative	No	Yes	Negative	Negative	Negative	Negative	No	Yes	No	Yes	Yes	TPC
778	>=15 yrs	Female	Negative	No	No	Negative	Negative	Negative	Negative	No	Yes	No	Yes	No	TPC
779	>=15 yrs	Female	Negative	No	No	Negative	Negative	Negative	Negative	No	No	No	No	No	TPC
780	>=15 yrs	Female	Negative	No	No	Negative	Negative	Negative	Negative	No	Yes	No	Yes	No	TPC
781	>=15 yrs	Female	Negative	No	No	Negative	Negative	Negative	Negative	No	Yes	No	Yes	No	TPC
782	>=15 yrs	Female	Negative	No	No	Negative	Negative	Negative	Negative	No	No	No	Yes	Yes	TPC
783	>=15 yrs	Female	Negative	No	No	Negative	Negative	Negative	Negative	No	Yes	No	No	No	TPC
784	>=15 yrs	Male	Negative	No	Yes	Negative	Negative	Negative	Negative	No	Yes	No	Yes	Yes	TPC
785	2-14 yrs	Female	Negative	No	Yes	Negative	Negative	Negative	Negative	Yes	No	No	Yes	Yes	TPC
786	>=15 yrs	Male	Negative	No	Yes	Negative	Negative	Negative	Negative	No	Yes	No	Yes	Yes	TPC
787	>=15 yrs	Male	Negative	No	No	Negative	Negative	Negative	Negative	No	Yes	No	Yes	No	TPC
788	>=15 yrs	Female	Negative	No	No	Negative	Negative	Negative	Negative	No	No	No	Yes	No	TPC
789	>=15 yrs	Female	Negative	No	Yes	Negative	Negative	Negative	Negative	No	Yes	No	Yes	Yes	TPC
790	>=15 yrs	Female	Negative	No	Yes	Negative	Negative	Negative	Negative	No	Yes	No	Yes	Yes	TPC
791	>=15 yrs	Male	Negative	No	No	Negative	Negative	Negative	Negative	No	No	No	No	No	TPC
792	>=15 yrs	Female	Negative	No	No	Negative	Negative	Negative	Negative	No	Yes	No	No	No	TPC
793	>=15 yrs	Female	Negative	No	Yes	Negative	Negative	Negative	Negative	No	Yes	No	Yes	Yes	TPC
794	>=15 yrs	Male	Negative	No	No	Negative	Negative	Negative	Negative	No	No	No	No	No	TPC
795	>=15 yrs	Female	Negative	No	No	Positive	Negative	Negative	Negative	No	No	No	Yes	Yes	TPC
796	>=15 yrs	Female	Negative	No	No	Negative	Negative	Negative	Negative	No	No	No	No	No	TPC
797	>=15 yrs	Female	Negative	No	Yes	Negative	Negative	Negative	Negative	Yes	No	No	No	Yes	TPC
798	>=15 yrs	Female	Negative	No	No	Negative	Negative	Negative	Negative	No	Yes	No	Yes	No	TPC
799	>=15 yrs	Female	Negative	No	No	Negative	Negative	Negative	Negative	No	Yes	No	Yes	No	TPC
800	>=15 yrs	Male	Negative	No	No	Positive	Negative	Negative	Negative	No	Yes	No	No	No	TPC
801	>=15 yrs	Female	Negative	No	Yes	Negative	Negative	Negative	Negative	No	Yes	No	Yes	Yes	TPC
802	>=15 yrs	Female	Negative	No	No	Positive	Negative	Negative	Negative	No	No	No	Yes	Yes	TPC
803	>=15 yrs	Male	Negative	No	No	Negative	Negative	Negative	Negative	Yes	Yes	No	No	No	TPC
804	>=15 yrs	Female	Negative	No	No	Negative	Negative	Negative	Negative	No	Yes	No	Yes	No	TPC
805	>=15 yrs	Female	Negative	No	No	Negative	Negative	Negative	Negative	No	No	No	Yes	No	TPC
806	>=15 yrs	Female	Negative	No	No	Negative	Negative	Negative	Negative	No	No	No	Yes	Yes	TPC
807	>=15 yrs	Female	Negative	No	No	Negative	Negative	Negative	Negative	Yes	Yes	No	Yes	No	TPC
808	>=15 yrs	Female	Negative	No	Yes	Negative	Negative	Positive	Negative	No	Yes	No	Yes	Yes	TPC
809	>=15 yrs	Female	Negative	No	No	Negative	Negative	Negative	Negative	No	Yes	No	No	No	TPC
810	>=15 yrs	Male	Negative	No	No	Negative	Negative	Negative	Negative	No	No	No	Yes	No	TPC
811	>=15 yrs	Female	Negative	No	No	Negative	Negative	Negative	Negative	No	No	No	Yes	No	TPC
812	>=15 yrs	Male	Negative	No	No	Positive	Positive	Negative	Negative	No	No	No	Yes	No	TPC
813	>=15 yrs	Female	Negative	No	No	Negative	Negative	Negative	Negative	No	Yes	No	No	Yes	TPC
814	>=15 yrs	Female	Negative	No	No	Negative	Negative	Negative	Negative	No	No	No	Yes	Yes	TPC
815	>=15 yrs	Female	Negative	No	Yes	Negative	Negative	Negative	Negative	No	Yes	No	Yes	Yes	TPC
816	2-14 yrs	Female	Negative	No	No	Negative	Negative	Negative	Negative	No	No	No	Yes	No	TPC
817	>=15 yrs	Female	Negative	No	Yes	Negative	Negative	Negative	Negative	No	Yes	No	Yes	Yes	TPC
818	>=15 yrs	Female	Negative	No	No	Negative	Negative	Negative	Negative	No	No	No	Yes	Yes	TPC
819	>=15 yrs	Male	Negative	No	Yes	Negative	Negative	Negative	Negative	No	Yes	No	Yes	Yes	TPC
820	>=15 yrs	Male	Negative	No	No	Positive	Negative	Negative	Negative	No	Yes	No	Yes	No	TPC
821	>=15 yrs	Female	Negative	No	No	Negative	Negative	Negative	Negative	No	No	No	Yes	Yes	TPC
822	>=15 yrs	Male	Negative	No	No	Negative	Negative	Negative	Negative	No	Yes	No	No	No	TPC
823	>=15 yrs	Male	Negative	No	Yes	Negative	Negative	Negative	Negative	No	Yes	No	Yes	Yes	TPC
824	>=15 yrs	Male	Negative	No	No	Positive	Negative	Negative	Negative	No	No	No	No	No	TPC
825	>=15 yrs	Male	Negative	No	No	Negative	Negative	Negative	Negative	No	No	No	No	No	TPC
826	>=15 yrs	Female	Negative	No	Yes	Negative	Negative	Positive	Negative	No	Yes	No	Yes	Yes	TPC
827	>=15 yrs	Female	Negative	No	No	Negative	Negative	Negative	Negative	No	No	No	No	No	TPC
828	>=15 yrs	Female	Negative	No	No	Negative	Negative	Negative	Negative	Yes	No	No	Yes	No	TPC
829	>=15 yrs	Female	Negative	No	No	Negative	Positive	Negative	Negative	No	Yes	No	Yes	No	TPC
830	>=15 yrs	Female	Negative	No	No	Negative	Negative	Negative	Negative	No	No	No	Yes	Yes	TPC
831	>=15 yrs	Female	Negative	No	No	Negative	Negative	Negative	Negative	No	No	No	Yes	No	TPC
832	>=15 yrs	Female	Negative	No	Yes	Negative	Negative	Negative	Negative	No	Yes	No	Yes	Yes	TPC
833	>=15 yrs	Female	Negative	No	No	Negative	Negative	Negative	Negative	Yes	Yes	No	No	No	TPC
834	>=15 yrs	Male	Negative	No	No	Positive	Negative	Negative	Negative	No	Yes	No	Yes	No	TPC
835	>=15 yrs	Female	Negative	No	Yes	Positive	Negative	Negative	Negative	No	Yes	No	Yes	Yes	TPC
836	>=15 yrs	Male	Negative	No	Yes	Negative	Negative	Negative	Negative	No	Yes	No	Yes	Yes	TPC
837	2-14 yrs	Male	Negative	No	Yes	Negative	Negative	Negative	Negative	No	Yes	No	Yes	Yes	TPC
838	>=15 yrs	Female	Negative	No	Yes	Positive	Negative	Negative	Negative	No	Yes	No	Yes	Yes	TPC
839	>=15 yrs	Male	Negative	No	Yes	Positive	Negative	Negative	Negative	No	Yes	No	Yes	Yes	TPC
840	>=15 yrs	Female	Negative	No	No	Negative	Negative	Negative	Negative	No	No	No	Yes	Yes	TPC
841	>=15 yrs	Female	Negative	No	No	Negative	Negative	Negative	Negative	No	Yes	No	Yes	No	TPC
842	>=15 yrs	Female	Negative	No	No	Positive	Negative	Negative	Negative	No	No	No	No	No	TPC
843	>=15 yrs	Male	Negative	No	No	Negative	Negative	Negative	Negative	No	No	No	Yes	No	TPC
844	>=15 yrs	Female	Negative	No	No	Negative	Negative	Negative	Negative	No	Yes	No	Yes	No	TPC
845	>=15 yrs	Male	Negative	No	Yes	Positive	Negative	Negative	Negative	No	Yes	No	Yes	Yes	TPC
846	>=15 yrs	Female	Negative	No	No	Negative	Negative	Negative	Negative	No	No	No	No	No	TPC
847	>=15 yrs	Male	Negative	No	Yes	Negative	Negative	Negative	Negative	No	Yes	No	Yes	Yes	TPC
848	2-14 yrs	Female	Negative	No	No	Negative	Negative	Positive	Negative	No	No	No	No	No	TPC
849	>=15 yrs	Male	Negative	Yes	Yes	Positive	Negative	Negative	Negative	Yes	Yes	No	Yes	Yes	TPC
850	>=15 yrs	Male	Negative	No	Yes	Negative	Negative	Positive	Negative	No	Yes	No	Yes	Yes	TPC
851	>=15 yrs	Male	Negative	No	No	Negative	Negative	Negative	Negative	No	No	No	Yes	No	TPC
852	>=15 yrs	Female	Negative	No	No	Negative	Negative	Negative	Negative	No	No	No	No	No	TPC
853	>=15 yrs	Male	Negative	No	Yes	Negative	Negative	Negative	Negative	No	Yes	No	Yes	Yes	TPC
854	>=15 yrs	Female	Negative	No	No	Negative	Negative	Negative	Negative	No	No	No	No	No	TPC
855	>=15 yrs	Male	Negative	Yes	Yes	Negative	Positive	Positive	Negative	Yes	Yes	No	Yes	Yes	TPC
856	>=15 yrs	Male	Negative	No	No	Negative	Negative	Negative	Negative	No	Yes	No	Yes	No	TPC
857	>=15 yrs	Female	Negative	No	No	Negative	Negative	Negative	Negative	No	Yes	No	Yes	No	TPC
858	2-14 yrs	Male	Negative	No	Yes	Negative	Positive	Negative	Negative	Yes	No	No	Yes	Yes	TPC
859	>=15 yrs	Female	Negative	No	No	Negative	Negative	Negative	Negative	No	Yes	No	Yes	No	TPC
860	>=15 yrs	Female	Negative	No	No	Negative	Negative	Negative	Negative	No	No	No	No	No	TPC
861	2-14 yrs	Female	Negative	No	No	Negative	Negative	Negative	Negative	No	No	No	No	No	TPC
862	>=15 yrs	Female	Negative	No	Yes	Negative	Negative	Negative	Negative	Yes	No	No	Yes	Yes	TPC
863	>=15 yrs	Female	Negative	No	No	Negative	Negative	Negative	Negative	No	Yes	No	No	Yes	TPC
864	>=15 yrs	Female	Negative	No	No	Negative	Negative	Negative	Negative	No	No	No	Yes	Yes	TPC
865	>=15 yrs	Male	Negative	Yes	Yes	Negative	Negative	Negative	Negative	Yes	Yes	No	Yes	Yes	TPC
866	>=15 yrs	Female	Negative	Yes	Yes	Negative	Negative	Negative	Negative	Yes	Yes	No	Yes	Yes	TPC
867	>=15 yrs	Female	Negative	No	No	Negative	Negative	Negative	Negative	No	Yes	No	No	No	TPC
868	>=15 yrs	Female	Negative	No	No	Negative	Positive	Negative	Negative	No	No	No	Yes	No	TPC
869	2-14 yrs	Male	Negative	No	No	Negative	Negative	Negative	Negative	No	No	No	Yes	Yes	TPC
870	>=15 yrs	Female	Negative	No	Yes	Negative	Negative	Negative	Negative	No	Yes	No	Yes	Yes	TPC
871	>=15 yrs	Female	Negative	No	No	Negative	Negative	Negative	Negative	No	No	No	Yes	Yes	TPC
872	>=15 yrs	Female	Negative	No	Yes	Negative	Negative	Negative	Negative	No	Yes	No	Yes	Yes	TPC
873	>=15 yrs	Female	Negative	No	Yes	Negative	Negative	Negative	Negative	No	Yes	No	Yes	Yes	TPC
874	>=15 yrs	Female	Negative	No	Yes	Negative	Negative	Negative	Negative	No	Yes	No	Yes	Yes	TPC
875	>=15 yrs	Male	Negative	No	Yes	Negative	Negative	Negative	Negative	Yes	No	No	Yes	Yes	TPC
876	>=15 yrs	Female	Negative	No	No	Negative	Negative	Negative	Negative	No	Yes	No	Yes	No	TPC
877	>=15 yrs	Female	Negative	No	Yes	Negative	Negative	Negative	Negative	No	Yes	No	Yes	Yes	TPC
878	>=15 yrs	Male	Negative	No	Yes	Negative	Negative	Negative	Negative	No	Yes	No	Yes	Yes	TPC
879	>=15 yrs	Female	Negative	Yes	Yes	Negative	Negative	Negative	Negative	Yes	Yes	No	Yes	Yes	TPC
880	>=15 yrs	Male	Negative	No	No	Negative	Negative	Negative	Negative	No	No	No	Yes	No	TPC
881	>=15 yrs	Male	Negative	No	No	Negative	Positive	Negative	Negative	No	No	No	No	No	TPC
882	>=15 yrs	Male	Negative	No	Yes	Negative	Negative	Negative	Negative	No	Yes	No	Yes	Yes	TPC
883	>=15 yrs	Female	Negative	No	Yes	Negative	Negative	Negative	Negative	No	Yes	No	Yes	Yes	TPC
884	>=15 yrs	Female	Negative	No	No	Negative	Negative	Negative	Negative	No	No	No	No	No	TPC
885	2-14 yrs	Male	Negative	No	No	Negative	Negative	Negative	Negative	No	No	No	Yes	No	TPC
886	>=15 yrs	Male	Negative	No	Yes	Negative	Negative	Negative	Negative	No	Yes	No	Yes	Yes	TPC
887	>=15 yrs	Female	Negative	No	Yes	Negative	Negative	Negative	Negative	No	Yes	No	Yes	Yes	TPC
888	>=15 yrs	Female	Negative	No	No	Negative	Positive	Negative	Negative	No	No	No	No	No	TPC
889	>=15 yrs	Female	Negative	No	Yes	Positive	Negative	Negative	Negative	No	Yes	No	Yes	Yes	TPC
890	>=15 yrs	Male	Negative	No	Yes	Negative	Negative	Negative	Negative	No	Yes	No	Yes	Yes	TPC
891	>=15 yrs	Female	Negative	No	No	Negative	Negative	Negative	Negative	No	No	No	No	No	TPC
892	>=15 yrs	Female	Negative	No	Yes	Negative	Negative	Negative	Negative	No	Yes	No	Yes	Yes	TPC
893	>=15 yrs	Female	Negative	No	No	Negative	Positive	Negative	Negative	No	No	No	No	Yes	TPC
894	>=15 yrs	Male	Negative	Yes	Yes	Negative	Negative	Negative	Negative	Yes	Yes	No	Yes	Yes	TPC
895	>=15 yrs	Female	Negative	No	No	Negative	Negative	Negative	Negative	No	No	No	No	No	TPC
896	2-14 yrs	Female	Negative	No	No	Negative	Negative	Negative	Negative	No	No	No	No	No	TPC
897	>=15 yrs	Male	Negative	No	No	Negative	Negative	Negative	Negative	No	No	No	No	No	TPC
898	>=15 yrs	Female	Negative	No	No	Negative	Negative	Negative	Negative	No	No	No	No	No	TPC
899	>=15 yrs	Female	Negative	No	Yes	Negative	Negative	Negative	Negative	No	Yes	No	Yes	Yes	TPC
900	>=15 yrs	Female	Negative	No	Yes	Negative	Negative	Negative	Negative	Yes	No	No	No	Yes	TPC
901	>=15 yrs	Male	Negative	No	Yes	Negative	Negative	Negative	Negative	No	Yes	No	Yes	Yes	TPC
902	>=15 yrs	Female	Negative	No	No	Negative	Negative	Negative	Negative	Yes	Yes	No	No	No	TPC
903	>=15 yrs	Male	Negative	No	No	Negative	Negative	Negative	Negative	No	No	No	No	No	TPC
904	>=15 yrs	Female	Negative	Yes	Yes	Positive	Negative	Negative	Negative	Yes	Yes	No	Yes	Yes	TPC
905	>=15 yrs	Female	Negative	No	No	Negative	Negative	Negative	Negative	No	Yes	No	No	No	TPC
906	>=15 yrs	Female	Negative	No	No	Negative	Positive	Negative	Negative	No	No	No	No	No	TPC
907	>=15 yrs	Female	Negative	No	No	Negative	Negative	Negative	Negative	No	No	No	No	No	TPC
908	2-14 yrs	Male	Negative	No	No	Negative	Negative	Negative	Negative	No	No	No	No	No	TPC
909	2-14 yrs	Male	Negative	No	No	Negative	Positive	Negative	Negative	No	Yes	No	No	No	TPC
910	>=15 yrs	Male	Negative	No	Yes	Negative	Negative	Negative	Negative	No	Yes	No	Yes	Yes	TPC
911	>=15 yrs	Female	Negative	No	No	Negative	Positive	Negative	Negative	No	No	No	Yes	No	TPC
912	>=15 yrs	Male	Negative	No	Yes	Negative	Negative	Negative	Negative	No	Yes	No	Yes	Yes	TPC
913	>=15 yrs	Male	Negative	No	Yes	Negative	Negative	Negative	Negative	No	Yes	No	Yes	Yes	TPC
914	>=15 yrs	Female	Negative	No	Yes	Negative	Negative	Negative	Negative	No	Yes	No	Yes	Yes	TPC
915	>=15 yrs	Female	Negative	No	Yes	Negative	Negative	Negative	Negative	No	Yes	No	Yes	Yes	TPC
916	>=15 yrs	Male	Negative	No	Yes	Negative	Negative	Negative	Negative	No	Yes	No	Yes	Yes	TPC
917	>=15 yrs	Female	Negative	No	No	Negative	Negative	Negative	Negative	No	Yes	No	No	Yes	TPC
918	>=15 yrs	Male	Negative	No	No	Negative	Negative	Negative	Negative	No	No	No	No	No	TPC
919	>=15 yrs	Female	Negative	No	Yes	Negative	Negative	Negative	Negative	Yes	No	No	Yes	Yes	TPC
920	>=15 yrs	Female	Negative	No	No	Negative	Negative	Negative	Negative	No	No	No	No	No	TPC
921	2-14 yrs	Female	Negative	Yes	Yes	Negative	Negative	Negative	Negative	Yes	Yes	No	Yes	Yes	TPC
922	>=15 yrs	Female	Negative	No	No	Negative	Negative	Negative	Negative	No	Yes	No	Yes	No	TPC
923	>=15 yrs	Female	Negative	No	No	Negative	Negative	Negative	Negative	No	Yes	No	No	Yes	TPC
924	>=15 yrs	Male	Negative	No	No	Positive	Negative	Negative	Negative	No	Yes	No	Yes	No	TPC
925	>=15 yrs	Male	Negative	No	No	Positive	Negative	Negative	Negative	No	Yes	No	No	Yes	TPC
926	>=15 yrs	Male	Negative	No	Yes	Negative	Negative	Negative	Negative	No	Yes	No	Yes	Yes	TPC
927	>=15 yrs	Male	Negative	No	Yes	Negative	Negative	Negative	Negative	No	Yes	No	Yes	Yes	TPC
928	2-14 yrs	Female	Negative	No	Yes	Negative	Negative	Negative	Negative	No	Yes	No	Yes	Yes	TPC
929	>=15 yrs	Female	Negative	No	Yes	Negative	Negative	Negative	Negative	No	Yes	No	Yes	Yes	TPC
930	>=15 yrs	Male	Negative	No	Yes	Negative	Negative	Negative	Negative	No	Yes	No	Yes	Yes	TPC
931	2-14 yrs	Male	Negative	No	No	Negative	Negative	Negative	Negative	No	No	No	No	No	TPC
932	>=15 yrs	Male	Negative	No	No	Negative	Negative	Negative	Negative	No	No	No	No	No	TPC
933	>=15 yrs	Female	Negative	No	No	Negative	Positive	Negative	Negative	No	No	No	Yes	No	TPC
934	>=15 yrs	Female	Negative	No	No	Negative	Positive	Negative	Negative	No	No	No	No	No	TPC
935	>=15 yrs	Female	Negative	No	No	Negative	Negative	Negative	Negative	No	Yes	No	Yes	No	TPC
936	>=15 yrs	Male	Negative	No	Yes	Negative	Negative	Negative	Negative	No	Yes	No	Yes	Yes	TPC
937	>=15 yrs	Male	Negative	No	No	Negative	Negative	Negative	Negative	No	No	No	No	No	TPC
938	>=15 yrs	Female	Negative	Yes	Yes	Positive	Negative	Negative	Negative	Yes	Yes	No	Yes	Yes	TPC
939	2-14 yrs	Female	Negative	No	No	Negative	Negative	Negative	Negative	No	No	No	Yes	No	TPC
940	2-14 yrs	Male	Negative	No	No	Negative	Negative	Negative	Negative	No	No	No	Yes	No	TPC
941	2-14 yrs	Male	Negative	No	No	Negative	Negative	Negative	Negative	No	No	No	No	Yes	TPC
942	>=15 yrs	Male	Negative	No	No	Negative	Negative	Negative	Negative	No	Yes	No	No	Yes	TPC
943	>=15 yrs	Male	Negative	No	No	Negative	Positive	Negative	Negative	No	No	No	No	No	TPC
944	>=15 yrs	Female	Negative	No	Yes	Negative	Negative	Negative	Negative	No	Yes	No	Yes	Yes	TPC
945	>=15 yrs	Female	Negative	No	No	Negative	Positive	Negative	Negative	No	No	No	Yes	Yes	TPC
946	2-14 yrs	Male	Negative	No	No	Negative	Negative	Negative	Negative	No	No	Yes	Yes	No	TPC
947	>=15 yrs	Female	Negative	No	No	Positive	Negative	Negative	Negative	No	Yes	No	Yes	No	TPC
948	>=15 yrs	Female	Negative	No	No	Positive	Negative	Negative	Negative	No	No	No	No	No	TPC
949	2-14 yrs	Female	Negative	No	No	Positive	Negative	Negative	Negative	No	No	No	No	No	TPC
950	2-14 yrs	Female	Negative	No	No	Negative	Positive	Negative	Negative	No	No	No	Yes	No	TPC
951	2-14 yrs	Male	Negative	No	No	Negative	Negative	Negative	Negative	No	No	No	Yes	No	TPC
952	>=15 yrs	Female	Negative	No	Yes	Negative	Negative	Negative	Negative	No	Yes	No	Yes	Yes	TPC
953	>=15 yrs	Male	Negative	No	No	Negative	Negative	Positive	Negative	No	Yes	No	Yes	No	TPC
954	>=15 yrs	Female	Negative	No	No	Negative	Negative	Negative	Negative	No	Yes	No	No	Yes	TPC
955	>=15 yrs	Female	Negative	No	No	Negative	Negative	Negative	Negative	No	No	No	Yes	Yes	TPC
956	2-14 yrs	Male	Negative	No	No	Negative	Negative	Negative	Negative	No	Yes	No	No	Yes	TPC
957	2-14 yrs	Male	Negative	No	No	Negative	Negative	Negative	Negative	Yes	Yes	No	Yes	No	TPC
958	2-14 yrs	Female	Negative	No	Yes	Negative	Negative	Negative	Negative	No	Yes	No	Yes	Yes	TPC
959	>=15 yrs	Female	Negative	Yes	Yes	Negative	Negative	Positive	Negative	Yes	Yes	No	Yes	Yes	TPC
960	>=15 yrs	Female	Negative	No	No	Negative	Positive	Negative	Negative	No	No	No	Yes	No	TPC
961	>=15 yrs	Female	Negative	No	No	Negative	Negative	Negative	Negative	No	No	No	Yes	Yes	TPC
962	>=15 yrs	Male	Negative	No	No	Negative	Negative	Negative	Negative	No	Yes	No	No	Yes	TPC
963	>=15 yrs	Male	Negative	No	Yes	Negative	Negative	Negative	Negative	No	Yes	No	Yes	Yes	TPC
964	>=15 yrs	Female	Negative	No	No	Negative	Negative	Negative	Negative	No	No	No	No	Yes	TPC
965	>=15 yrs	Male	Negative	No	Yes	Negative	Negative	Negative	Negative	No	Yes	No	Yes	Yes	TPC
966	>=15 yrs	Female	Negative	No	No	Negative	Negative	Negative	Negative	No	Yes	No	Yes	No	TPC
967	>=15 yrs	Male	Negative	No	No	Negative	Negative	Positive	Negative	No	Yes	No	No	Yes	TPC
968	>=15 yrs	Female	Negative	No	Yes	Negative	Negative	Negative	Negative	No	Yes	No	Yes	Yes	TPC
969	>=15 yrs	Female	Negative	No	No	Negative	Negative	Negative	Negative	No	No	No	No	Yes	TPC
970	2-14 yrs	Female	Negative	No	No	Negative	Negative	Negative	Negative	No	No	No	Yes	Yes	TPC
971	>=15 yrs	Male	Negative	No	Yes	Negative	Negative	Negative	Negative	No	Yes	No	Yes	Yes	TPC
972	>=15 yrs	Female	Negative	Yes	Yes	Negative	Negative	Negative	Negative	Yes	Yes	No	Yes	Yes	TPC
973	>=15 yrs	Female	Negative	No	No	Negative	Negative	Negative	Negative	No	No	No	No	Yes	TPC
974	>=15 yrs	Male	Negative	No	No	Negative	Negative	Negative	Negative	No	No	No	No	Yes	TPC
975	>=15 yrs	Male	Negative	Yes	Yes	Positive	Negative	Negative	Negative	Yes	Yes	No	No	Yes	TPC
976	>=15 yrs	Male	Negative	No	No	Negative	Positive	Negative	Negative	No	No	No	No	No	TPC
977	>=15 yrs	Male	Negative	No	Yes	Positive	Negative	Negative	Negative	No	Yes	No	Yes	Yes	TPC
978	>=15 yrs	Male	Negative	No	Yes	Negative	Negative	Negative	Negative	No	Yes	No	Yes	Yes	TPC
979	>=15 yrs	Male	Negative	No	No	Negative	Negative	Negative	Negative	No	No	No	No	Yes	TPC
980	2-14 yrs	Female	Negative	No	No	Negative	Negative	Negative	Negative	No	No	No	Yes	Yes	TPC
981	>=15 yrs	Female	Negative	Yes	Yes	Negative	Negative	Negative	Negative	Yes	Yes	No	Yes	Yes	TPC
982	>=15 yrs	Female	Negative	No	No	Negative	Negative	Negative	Negative	No	Yes	No	No	No	TPC
983	>=15 yrs	Male	Negative	No	Yes	Negative	Negative	Negative	Negative	No	Yes	No	Yes	Yes	TPC
984	>=15 yrs	Male	Negative	No	No	Negative	Negative	Negative	Negative	No	No	No	No	Yes	TPC
985	>=15 yrs	Female	Negative	No	Yes	Negative	Negative	Negative	Negative	Yes	No	No	Yes	Yes	TPC
986	2-14 yrs	Female	Negative	Yes	Yes	Negative	Negative	Negative	Negative	Yes	Yes	No	Yes	Yes	TPC
987	>=15 yrs	Male	Negative	No	No	Negative	Negative	Negative	Negative	No	Yes	No	No	Yes	TPC
988	>=15 yrs	Male	Negative	No	Yes	Negative	Negative	Negative	Negative	No	Yes	No	Yes	Yes	TPC
989	>=15 yrs	Female	Negative	No	Yes	Negative	Negative	Negative	Negative	No	Yes	No	Yes	Yes	TPC
990	>=15 yrs	Male	Negative	No	No	Negative	Negative	Negative	Negative	No	No	No	No	Yes	TPC
991	>=15 yrs	Female	Negative	No	No	Negative	Negative	Negative	Negative	No	No	No	Yes	No	TPC
992	>=15 yrs	Male	Negative	No	No	Negative	Negative	Negative	Negative	No	No	No	No	Yes	TPC
993	>=15 yrs	Female	Negative	No	No	Negative	Negative	Negative	Negative	No	No	No	No	No	TPC
994	2-14 yrs	Female	Negative	No	No	Negative	Negative	Negative	Negative	No	No	No	No	No	TPC
995	>=15 yrs	Male	Negative	No	No	Negative	Negative	Negative	Negative	No	No	No	Yes	No	TPC
996	>=15 yrs	Female	Negative	No	No	Negative	Negative	Negative	Negative	No	No	No	No	No	TPC
997	2-14 yrs	Male	Negative	No	No	Negative	Negative	Negative	Negative	No	Yes	No	Yes	No	TPC
998	>=15 yrs	Male	Negative	No	No	Negative	Negative	Negative	Negative	No	No	No	Yes	No	TPC
999	>=15 yrs	Female	Negative	No	No	Negative	Negative	Negative	Negative	No	No	No	No	No	TPC
1000	>=15 yrs	Male	Negative	No	No	Negative	Negative	Negative	Negative	No	No	No	No	No	TPC
1001	>=15 yrs	Female	Negative	No	No	Negative	Negative	Negative	Negative	No	No	No	No	No	TPC
1002	2-14 yrs	Male	Negative	No	No	Negative	Negative	Negative	Negative	Yes	Yes	No	No	No	TPC
1003	2-14 yrs	Male	Negative	No	Yes	Negative	Negative	Negative	Negative	Yes	No	No	Yes	Yes	TPC
